# Supplementary material for: Molecular pharmacodynamics of amoxicillin-clavulanic acid for urinary tract infections caused by Escherichia coli
Source: Nat Commun. 2026 Jun 13;17:7504. doi: 10.1038/s41467-026-74323-2 (PMC13408132; doi:10.1038/s41467-026-74323-2)
Supplement: Supplementary file 4 — Source data [file 41467_2026_74323_MOESM4_ESM.xlsx]

## Sheet: Figure 1
Time	Drug Free Log10 CFU//mL			Drug log10 CFU/mL
			Untreated E. coli B50
0	1110000			1
1	4700000			1
3	43000000			1
6	640000000			1
8	9400000000			1700
24	91000000000			960
48	53000000000			130
			B50 AMX 500 mg/CLV 125 mg
0	1240000			10
1	390000			10
3	32000			10
6	250			10
8	250000			50
24	3300000000			20000000
48	5100000000			14000000
			B50 AMX 1000 mg/CLV 125 mg
0	1380000			1
1	730000			1
3	26000			1
6	5000			1800
8	64000			4800
24	20000000000			840000000
48	24000000000			20000000
			Untreated E. coli K35
0	970000			1
1	3700000			1
3	12500000			1
6	300000000			1
8	3100000000			1
24	20000000000			1
48	34000000000			20
			K35 AMX 500 mg/CLV 125 mg
0	980000			1
1	660000			1
3	78000			1
6	290000			2000
8	9000000
24	2400000000			25000
48	3800000000			14000
			K35 AMX 1000 mg/CLV 125 mg
0	990000			1
1	1000000			1
3	47000			1
6	11800000			1
8	400000000			1
24	4700000000			9200
48	11000000000			8000
			Untreated E. coli K67
0	1080000			1
1	9900000			1
3	650000000			200
6	1100000000			100
8	13100000000			2000
24	42000000000			80
48	25000000000			750
			K67 AMX 500 mg/CLV 125 mg
0	1170000			1
1	480000			1
3	146000			1
6	9200000			25000
8	11000000			10000
24	5800000000			99000000
48	2400000000			11300000
			K67 AMX 1000 mg/CLV 125 mg
0	990000			1
1				1
3	17000			1
6	8800000			5200
8	38600000			370000
24	23000000000			3780000000
48	440000000000			190000000

## Sheet: Figure 2
A
24 h			48h
UT	AMX-CLV		UT	AMX-CLV
2.085	2.823		2.085	2.823
2.3	2.82		2.3	2.82
1.892	3.371		1.892	3.371
1.668	2.738		1.668	2.738
1.736	2.867		1.736	2.867
1.708	2.765		1.708	2.765
B
Sensitive			16 S				tem-1
1		15.0494	14.6829	16.2539		29.1216	29.3215	29.5139
2		16.5522	16.0891	16.2147			27.8786	28.4063
3		18.523	18.8498	18.3646		30.4274	29.9817	30.3168
5		17.2072	17.2149	17.0438		29.4352	29.4602	29.6814
7		12.4416	12.6747	12.7678		24.1753	24.2591	24.4252
8		14.7712	15.398	15.55		26.7798	26.7207	27.0975
9		14.8086	14.595	20.1127		24.9689	25.0161	25.1181
10		15.0953	14.4585	14.7561		27.7214	27.7009	27.9554
Resistant			16s				tem-1
1		14.0978	14.1428	14.4122		21.5342	21.3293	21.729
2		13.1278	12.9856	12.9323			19.6374	19.9791
3		14.3694	14.5851	14.3929		22.8275	22.624	22.8536
5		21.9745	21.9731	21.7928		28.3503	27.8895	27.7836
7		15.389	15.3596	15.5222		21.6966	21.6405	21.9773
8		12.874	12.8121	12.8539		20.4364	20.4137	20.75
9		14.57	13.9725	14.3406		23.0754	23.0443	23.144
10		15.4522	15.6586	15.6365		23.7173	23.6407	23.8458
E
E. coli B50
Drug Concentration	Frequency of mutants
0	1
2	0.897436
4	0.00107692
8	8.4615e-06
16	1.359e-06
32	6.6667e-08
64	6.6667e-08
128	2.0513e-08
256	0
E. coli K35
Drug Concentration	Frequency of mutants
0	1
2	1.02817
4	0.138028
8	1.4085e-06
16	8.5915e-07
32	1.1972e-07
64	1.4085e-09
128	0
256	0
E. coli K67
Drug Concentration	Frequency of mutants
0	1
2	1.18182
4	0.00268182
8	0.00067273
16	1.4545e-06
32	1.5455e-07
64	1.0455e-07
128	2.9545e-08
256	9.0909e-09

## Sheet: Figure 3A
	log2FoldChange	pvalue -log10
degP	3.97901	55.0517
ynfM	3.60318	48.254
JL003_RS17090	-4.49898	38.2002
JL003_RS00195	-4.05617	35.5981
JL003_RS17095	-4.64158	34.6429
uxuA	2.86498	32.2188
IS1 family transposase	5.43705	29.2735
TEM-1	5.08931	29.2735
JL003_RS17135	-4.10041	28.8755
JL003_RS17085	-4.1249	28.2895
JL003_RS17070	-3.683	27.4379
recA	3.02579	27.0798
JL003_RS17170	-4.3208	27.0735
JL003_RS17100	-3.95114	25.7288
trpA	2.6875	23.9261
JL003_RS17125	-3.93183	23.7282
recN	3.318	22.9428
iucC	2.49859	22.7267
JL003_RS17140	-3.71162	22.2323
JL003_RS17130	-3.91802	22.2142
JL003_RS17150	-3.35541	21.645
ymdF	3.69863	21.4428
pspA	4.12767	20.0054
JL003_RS17145	-4.03575	19.6622
JL003_RS23720	-2.81501	18.9801
yfeK	2.93196	18.3204
JL003_RS17110	-2.99279	18.0547
JL003_RS17155	-3.17248	17.8856
yieF	1.96223	16.9848
JL003_RS17065	-2.52109	16.8783
MFS transporter	1.9371	16.1581
phoH	2.18253	14.9862
ilvC	2.5719	14.0519
JL003_RS00200	-2.63784	13.7768
trbA	2.21744	13.6746
mtr	2.32047	13.6614
trpCF	1.81962	13.5822
iucB	2.49735	13.3759
IS3 family transposase	2.61647	12.7534
gadB	1.81827	12.5135
torD	2.70444	12.2882
JL003_RS26680	1.68692	12.0738
JL003_RS13925	-2.18042	11.7034
JL003_RS17115	-2.74855	10.8613
tnpA	3.8747	10.795
hyaF	2.02858	10.431
betB	1.64472	10.3501
JL003_RS17730	1.94752	9.96114
hyaE	1.73214	9.56242
pstS	2.02442	9.4711
JL003_RS17105	-2.13155	9.39606
pspA	2.55392	9.31713
JL003_RS18430	-2.97323	9.2042
JL003_RS01880	1.94078	9.06792
JL003_RS04410	1.45817	8.75228
nadA	2.33698	8.73013
soxS	2.05539	8.63561
pspD	2.52662	8.37161
JL003_RS20150	-1.78314	8.21338
iucA	2.50211	8.08577
betA	1.70297	7.97289
bhsA	2.2852	7.82362
fumC	1.63935	7.66748
gadA	1.58229	7.48268
JL003_RS17465	1.56015	7.46031
acnB	1.69385	7.42741
cyoE	1.60456	7.06426
ybiJ	2.51211	6.9061
yjcB	1.96085	6.90136
fadD	1.60546	6.82219
ybaQ	2.57727	6.75357
JL003_RS21120	-1.34115	6.70346
JL003_RS13755	1.24571	6.67523
mntH	1.99126	6.56205
ren	2.36975	6.49124
JL003_RS14055	-3.35322	6.4664
potF	1.6259	6.44164
btsT	3.11468	6.43091
aaeX	1.54001	6.35526
JL003_RS02485	1.31443	6.33901
yieE	1.55779	6.32502
JL003_RS00175	-3.30537	6.3166
yqiK	1.70261	6.30928
JL003_RS15110	-1.15919	6.2968
gadE	2.80232	6.02994
ybiE	2.52016	5.93118
JL003_RS13950	-1.50641	5.91829
ariR	2.64201	5.90877
kgtP	1.53264	5.89832
iucD	2.06954	5.68002
JL003_RS12185	-1.18204	5.67467
ygdI	2.33156	5.65746
aceE	1.67241	5.64838
JL003_RS14050	-1.82621	5.61525
JL003_RS14065	-1.77279	5.53153
JL003_RS05295	-0.9942	5.52718
pspC	2.32732	5.43727
groL	1.90305	5.29431
JL003_RS00210	-2.74124	5.27398
JL003_RS17165	-1.96702	5.21394
JL003_RS23335	-1.52449	5.18732
betI	1.94983	5.13269
JL003_RS18415	-1.93797	5.03517
JL003_RS25915	-1.18237	4.94738
JL003_RS00180	-1.24232	4.92443
gadC	1.85457	4.80704
JL003_RS22850	-1.18937	4.74724
JL003_RS26065	1.3798	4.73229
JL003_RS23945	-1.87834	4.71054
JL003_RS19785	-1.71404	4.69958
JL003_RS22455	-0.9825	4.68031
JL003_RS26565	1.88022	4.67393
ykgH	2.07386	4.6597
JL003_RS11235	1.41474	4.62728
JL003_RS07815	2.00522	4.57419
JL003_RS18400	-1.74433	4.55264
ccdA	2.279	4.53388
JL003_RS02370	1.4399	4.45426
JL003_RS00515	1.08274	4.45113
yejG	1.65541	4.44318
asr	1.40413	4.41137
JL003_RS22000	1.02086	4.36077
trxC	1.61078	4.34098
JL003_RS14060	-3.00025	4.33201
JL003_RS14195	-1.22633	4.2343
fimbria/pilus periplasmic chaperone	2.03305	4.22777
JL003_RS16500	-1.57285	4.22294
JL003_RS04905	0.952775	4.22272
JL003_RS00205	-3.35969	4.15456
JL003_RS05130	-1.26957	4.1099
JL003_RS22445	-1.22137	4.10038
JL003_RS11700	-1.37464	4.09832
JL003_RS19780	-1.77331	4.07211
JL003_RS18420	-1.72788	4.03942
sodA	1.81543	4.03249
JL003_RS04555	1.28765	4.00068
yeaY	1.50131	3.98795
JL003_RS13420	-1.71528	3.97161
JL003_RS09890	1.31641	3.9414
JL003_RS00555	0.947218	3.93899
JL003_RS16495	-1.03285	3.92714
JL003_RS03735	1.29219	3.92568
JL003_RS18425	-1.79365	3.88676
JL003_RS20655	-1.5631	3.83661
JL003_RS16680	-0.94919	3.777
JL003_RS17280	-1.96673	3.75073
hdeA	2.1045	3.74706
rpoD	1.52034	3.74004
JL003_RS11040	-1.7027	3.73191
sthA	1.62311	3.7114
yaiA	1.92451	3.70546
JL003_RS13510	-1.29017	3.6899
JL003_RS02280	0.937732	3.67354
JL003_RS12665	1.4339	3.67164
JL003_RS17420	1.16436	3.67124
yoeB	1.94513	3.67091
JL003_RS13705	-1.24206	3.64837
JL003_RS07900	0.991997	3.62251
iutA	1.66236	3.6089
JL003_RS22790	1.12326	3.60509
JL003_RS16000	1.31716	3.58689
cirA	1.79348	3.58647
JL003_RS19490	1.48126	3.57564
JL003_RS21445	1.13569	3.56499
JL003_RS01230	1.48925	3.55725
proX	1.52434	3.52627
JL003_RS11315	1.37273	3.52456
cyoD	1.76333	3.52111
JL003_RS22750	0.958521	3.5139
pmrR	1.61593	3.50969
JL003_RS03175	-4.53974	3.50461
JL003_RS16425	-1.64672	3.42795
JL003_RS15670	-0.73674	3.40964
JL003_RS14520	1.16564	3.40232
JL003_RS15020	-3.47101	3.35135
JL003_RS05440	-1.54091	3.33566
JL003_RS11865	1.75605	3.32197
marA	1.62633	3.29414
JL003_RS13900	-3.70672	3.2936
JL003_RS11860	1.49512	3.28249
JL003_RS25195	-1.40613	3.27243
JL003_RS19830	-1.15813	3.26342
JL003_RS23680	-1.61533	3.25947
osmY	1.63225	3.25719
dinI	1.61127	3.24808
glnA	1.70778	3.23004
JL003_RS00325	1.27961	3.22766
JL003_RS13430	0.790115	3.19678
JL003_RS04620	1.55107	3.18143
JL003_RS14535	1.70024	3.16984
JL003_RS18625	1.04448	3.14814
JL003_RS16295	-0.80378	3.14536
JL003_RS16045	-0.81979	3.13425
JL003_RS07515	1.02276	3.11319
JL003_RS23855	1.35468	3.10603
JL003_RS17120	-1.08258	3.09831
JL003_RS19935	-1.37325	3.09417
JL003_RS14630	1.01307	3.08538
JL003_RS04540	1.48308	3.07949
JL003_RS17840	0.983136	3.07777
JL003_RS23475	0.962455	3.06736
JL003_RS22975	1.14236	3.06642
JL003_RS16505	-1.43036	3.06012
JL003_RS16430	-1.1803	3.05466
JL003_RS17880	0.918368	3.03875
JL003_RS09515	1.45297	3.03657
JL003_RS07585	1.06789	3.0354
JL003_RS11115	0.895176	3.02859
JL003_RS04245	1.59204	2.99576
JL003_RS14455	-3.52475	2.98454
JL003_RS14870	-1.94526	2.97549
bamE	1.53996	2.97367
JL003_RS25200	-4.33578	2.97101
JL003_RS01835	-5.18067	2.96721
JL003_RS04560	1.19283	2.96206
JL003_RS16200	-2.3738	2.95521
JL003_RS02600	-1.30072	2.92738
JL003_RS19735	0.932814	2.92265
JL003_RS25010	0.748045	2.91511
JL003_RS00570	1.29331	2.88766
JL003_RS05780	-1.20366	2.88476
JL003_RS00870	-1.01263	2.85943
JL003_RS04240	1.46561	2.85114
JL003_RS09330	1.16859	2.84962
JL003_RS26080	1.04354	2.83759
JL003_RS04255	1.48958	2.83561
trpB	1.60896	2.83333
JL003_RS16390	-1.06285	2.82827
JL003_RS08195	-1.63683	2.82558
JL003_RS06800	0.864631	2.80711
JL003_RS21490	1.15716	2.80453
JL003_RS21260	1.4667	2.79816
JL003_RS23165	1.28873	2.79239
JL003_RS03515	-1.677	2.79093
JL003_RS19215	1.26689	2.78916
JL003_RS19200	1.31631	2.7742
JL003_RS15050	-1.96644	2.76887
JL003_RS04270	0.624682	2.76641
JL003_RS09675	1.36238	2.76454
JL003_RS20900	-0.74003	2.7613
JL003_RS01790	1.01012	2.74523
JL003_RS10030	0.742796	2.73649
JL003_RS23285	-2.87906	2.73146
JL003_RS05395	-1.08272	2.72841
JL003_RS07970	-1.07684	2.72834
JL003_RS05050	1.03073	2.7268
JL003_RS02500	0.93308	2.72537
JL003_RS13940	-0.9981	2.72452
JL003_RS23675	-0.87378	2.7184
JL003_RS02375	1.35728	2.70918
JL003_RS23220	1.30566	2.70577
ydeS	1.85506	2.69599
JL003_RS05630	-4.14059	2.69028
JL003_RS22950	-1.26897	2.68839
JL003_RS18595	-2.80849	2.68373
JL003_RS22040	-1.06353	2.67194
JL003_RS17620	-0.9954	2.66968
JL003_RS04250	1.41872	2.66733
marR	2.65583	2.66724
JL003_RS13515	-0.85643	2.65642
JL003_RS22785	0.904385	2.65639
yciE	1.50821	2.64415
JL003_RS16285	-1.44522	2.64162
JL003_RS03110	-0.93143	2.63893
JL003_RS25130	0.981848	2.63852
JL003_RS21585	-2.01698	2.61545
JL003_RS00425	-0.7996	2.614
JL003_RS15350	0.664489	2.61
rbsB	1.74022	2.60038
torC	2.57112	2.58964
JL003_RS14865	-2.05238	2.58664
JL003_RS13645	0.691232	2.56613
JL003_RS16290	-1.38584	2.54121
JL003_RS14090	-1.10888	2.54017
JL003_RS15695	1.3206	2.537
JL003_RS15230	-0.82112	2.53597
JL003_RS00395	-0.90394	2.50954
JL003_RS23460	-3.61528	2.50927
JL003_RS18410	-1.39744	2.498
JL003_RS20330	1.39511	2.49119
JL003_RS04265	0.880493	2.48357
JL003_RS13680	-0.9102	2.47507
JL003_RS08250	0.829477	2.47095
JL003_RS23765	-3.3478	2.46532
JL003_RS05785	-1.25079	2.44902
JL003_RS04585	1.44907	2.44768
JL003_RS11045	-1.48768	2.44699
JL003_RS09320	-1.38424	2.43193
JL003_RS22780	0.823909	2.42911
JL003_RS21040	0.755179	2.41261
JL003_RS05430	-0.62351	2.40603
JL003_RS16885	0.810782	2.39737
JL003_RS28165	-1.58209	2.38194
JL003_RS19135	-1.41936	2.37956
JL003_RS18505	-3.03421	2.37734
JL003_RS02515	1.26061	2.37648
JL003_RS23360	1.18709	2.37636
JL003_RS18070	-1.28747	2.36664
JL003_RS11295	-1.5606	2.36204
JL003_RS23645	-1.45043	2.35384
JL003_RS15460	-3.83173	2.35335
JL003_RS18645	-2.15123	2.35273
JL003_RS02680	0.785016	2.35101
JL003_RS12840	0.95708	2.34746
JL003_RS10110	-1.3789	2.34675
JL003_RS04885	-2.2544	2.34485
JL003_RS02340	-1.94721	2.33883
JL003_RS04910	0.763455	2.3355
JL003_RS07895	0.927117	2.33377
JL003_RS11850	0.984623	2.33366
JL003_RS12565	0.887215	2.33359
JL003_RS17075	-1.25486	2.32552
JL003_RS13885	-2.13327	2.31031
JL003_RS00065	1.35418	2.30728
IS66 transposase	6.73134	2.30563
JL003_RS18265	-1.29223	2.30074
JL003_RS23950	-1.40895	2.28184
JL003_RS16630	-2.3053	2.26451
JL003_RS02145	-0.81847	2.25561
JL003_RS01025	1.21073	2.25239
JL003_RS08080	1.17883	2.24916
JL003_RS02185	-0.70251	2.23957
JL003_RS05525	-1.30377	2.23814
JL003_RS12175	1.23937	2.21341
JL003_RS15215	-1.42937	2.20861
JL003_RS15475	-3.55948	2.19667
JL003_RS24050	-1.41004	2.19084
JL003_RS23540	1.05362	2.19031
JL003_RS10735	-0.90629	2.17918
JL003_RS16405	-2.0515	2.17758
JL003_RS10820	-0.9644	2.17732
JL003_RS21230	1.3277	2.1759
JL003_RS22015	0.912134	2.17423
JL003_RS17580	0.733948	2.17327
JL003_RS13210	-0.61669	2.16761
JL003_RS18785	1.27148	2.16672
JL003_RS02200	1.13288	2.16357
JL003_RS25935	1.04062	2.16332
JL003_RS26850	1.46934	2.14759
JL003_RS09900	0.79873	2.14166
rnpB	1.56214	2.13929
JL003_RS20645	-1.08927	2.13797
JL003_RS04565	1.33186	2.13581
JL003_RS07030	-0.65419	2.13501
major capsid protein	1.75245	2.13109
JL003_RS02085	-0.78388	2.12629
JL003_RS12340	-1.47228	2.12333
JL003_RS13710	-1.877	2.12281
JL003_RS13945	-1.08022	2.12279
JL003_RS08880	-2.67905	2.12068
JL003_RS14445	-1.26164	2.12017
JL003_RS13860	-2.41713	2.11672
JL003_RS08700	-0.57393	2.11354
yigI	1.87976	2.11348
JL003_RS13720	-1.99575	2.11138
JL003_RS24840	-0.85116	2.1097
JL003_RS20835	-2.43537	2.10872
JL003_RS02625	-0.73031	2.10846
JL003_RS21765	-1.30924	2.10647
JL003_RS00440	-0.82806	2.10528
JL003_RS11025	-0.62474	2.10391
JL003_RS02660	-2.96084	2.10237
JL003_RS07525	0.950968	2.09848
JL003_RS02030	0.961229	2.09788
JL003_RS07480	0.815603	2.09727
JL003_RS13990	-2.55494	2.09499
JL003_RS26845	1.41619	2.094
JL003_RS05390	-1.21323	2.09159
JL003_RS08690	0.737507	2.09071
JL003_RS02080	-0.85606	2.08373
JL003_RS23615	0.820198	2.08226
JL003_RS00485	0.85173	2.08121
JL003_RS16005	1.27685	2.07162
JL003_RS11090	-2.81423	2.06313
JL003_RS02725	-1.61551	2.05887
JL003_RS15485	-2.41857	2.05487
JL003_RS03830	-1.71376	2.05294
JL003_RS15390	0.762704	2.05229
JL003_RS23275	-1.57915	2.05136
JL003_RS06740	-3.62742	2.0503
JL003_RS18215	1.21997	2.03465
JL003_RS17860	0.86153	2.03418
JL003_RS20315	1.17439	2.03334
JL003_RS15380	0.993166	2.02506
JL003_RS21890	-1.49841	2.02434
JL003_RS26115	0.778438	2.02418
JL003_RS23205	0.722693	2.02379
JL003_RS14925	-2.35057	2.02334
JL003_RS17805	1.00466	2.01915
malE	1.88927	2.01027
JL003_RS05120	-2.23981	1.98744
JL003_RS14960	-2.88092	1.9869
JL003_RS02020	0.777338	1.98632
JL003_RS15795	0.669558	1.9839
azuC	1.61546	1.9824
JL003_RS20320	1.47298	1.98221
JL003_RS16395	-1.1206	1.98133
JL003_RS23370	1.08339	1.97394
JL003_RS10945	-1.00501	1.97317
JL003_RS17490	0.841471	1.9728
JL003_RS04675	-1.29018	1.96925
JL003_RS22045	-1.76845	1.96674
JL003_RS19825	1.08439	1.96621
JL003_RS16225	1.3179	1.96602
JL003_RS21115	-0.63733	1.96511
JL003_RS15605	1.23218	1.95639
JL003_RS13500	0.752907	1.95225
JL003_RS26560	1.17367	1.9474
JL003_RS17835	1.04269	1.9452
JL003_RS07555	-1.42235	1.94429
JL003_RS13600	-0.88274	1.94396
JL003_RS27145	1.57658	1.94057
JL003_RS13130	0.858293	1.93895
JL003_RS15030	1.07807	1.93737
JL003_RS07785	1.47624	1.93313
JL003_RS24995	-1.36466	1.93178
JL003_RS22970	0.950486	1.93162
JL003_RS06775	0.704747	1.93033
JL003_RS18900	-1.01773	1.9291
JL003_RS20650	-0.81419	1.92362
JL003_RS20665	-1.17586	1.92037
JL003_RS10620	-0.82265	1.91701
JL003_RS14385	-1.38355	1.91447
JL003_RS07675	-3.73096	1.91418
JL003_RS12960	1.1754	1.91188
JL003_RS10745	-1.29696	1.91147
JL003_RS18910	-0.53296	1.90376
JL003_RS02435	0.797332	1.89526
JL003_RS07820	1.13061	1.89095
JL003_RS11260	0.811264	1.89011
JL003_RS22315	-0.56234	1.88655
JL003_RS10085	1.45077	1.8862
JL003_RS13870	-2.33065	1.86925
JL003_RS10950	-2.43613	1.8685
JL003_RS03140	0.827307	1.85794
JL003_RS11345	0.575632	1.85009
JL003_RS04285	1.0165	1.84827
JL003_RS00320	-2.60661	1.84396
JL003_RS11440	-0.66085	1.83555
JL003_RS03490	1.22652	1.83399
JL003_RS13220	-1.22884	1.83162
JL003_RS13385	-2.14994	1.8298
JL003_RS00435	-1.0078	1.82793
JL003_RS13850	-0.7277	1.82264
JL003_RS15600	1.02503	1.81204
JL003_RS23725	-2.64805	1.80628
JL003_RS26545	1.07097	1.80434
JL003_RS10680	-0.79387	1.79999
JL003_RS03770	-0.66646	1.79819
JL003_RS12305	0.960383	1.79803
JL003_RS15385	1.05174	1.79241
JL003_RS13795	-1.15606	1.79167
JL003_RS16690	-0.9835	1.79147
JL003_RS05320	-2.90642	1.78899
JL003_RS02760	0.756848	1.78845
JL003_RS11030	-0.83655	1.78777
JL003_RS07565	-0.78627	1.78352
JL003_RS26530	1.17379	1.78337
JL003_RS05710	0.486747	1.77353
JL003_RS13140	-2.36147	1.76562
JL003_RS13785	-1.80206	1.76401
JL003_RS16300	-1.36651	1.76339
JL003_RS20420	0.605493	1.76149
JL003_RS05260	0.874119	1.76146
JL003_RS21885	-1.2841	1.76084
JL003_RS02740	-2.7708	1.76047
JL003_RS19760	-0.55553	1.7601
JL003_RS12010	-0.8401	1.75918
JL003_RS08130	-1.06838	1.75832
JL003_RS13890	-1.06838	1.7555
JL003_RS03660	1.14009	1.75466
YfjI	1.54317	1.75198
JL003_RS02820	-1.57099	1.7445
JL003_RS10940	-2.27848	1.74346
JL003_RS09315	0.706876	1.73731
JL003_RS18065	-1.1751	1.73649
JL003_RS08115	-1.49622	1.73314
JL003_RS23290	-1.53669	1.73277
JL003_RS21735	-1.64462	1.73168
JL003_RS10640	0.946227	1.73091
JL003_RS23550	1.22407	1.7307
JL003_RS10590	0.756463	1.72592
JL003_RS17185	-1.05205	1.72146
JL003_RS13715	-1.99972	1.7182
JL003_RS15115	0.669244	1.71511
JL003_RS11985	-0.77756	1.71464
JL003_RS07540	-0.72423	1.71423
JL003_RS00450	-0.69007	1.7142
JL003_RS05490	-1.21107	1.7137
JL003_RS08780	-1.44437	1.71095
JL003_RS25950	0.863571	1.71063
JL003_RS13780	-0.91348	1.70889
JL003_RS08240	1.17265	1.70689
JL003_RS16340	-2.37903	1.70645
JL003_RS16380	1.07455	1.70625
JL003_RS19860	0.669706	1.70479
JL003_RS20050	-0.62652	1.70396
JL003_RS07625	0.939547	1.70341
JL003_RS04400	0.722799	1.70296
JL003_RS17080	-0.88098	1.70249
JL003_RS06260	-1.03837	1.70132
JL003_RS07420	-0.48662	1.69445
JL003_RS04280	0.65718	1.69268
JL003_RS16695	-1.25002	1.68572
JL003_RS18905	-0.71863	1.68462
JL003_RS19535	-0.60917	1.68344
JL003_RS13390	-2.28707	1.68163
JL003_RS18510	-2.6386	1.67981
JL003_RS16015	0.611533	1.67461
JL003_RS22745	0.683946	1.67461
JL003_RS24755	-0.84231	1.67439
JL003_RS12955	1.13259	1.66997
JL003_RS15970	1.04479	1.66473
JL003_RS00155	0.895453	1.66405
JL003_RS09925	1.10103	1.6593
JL003_RS21100	0.854038	1.65849
JL003_RS01690	1.14037	1.65838
JL003_RS14515	0.996353	1.65714
JL003_RS16115	1.19474	1.65474
JL003_RS12070	1.07302	1.65226
JL003_RS23025	-2.20912	1.65211
JL003_RS17365	0.778047	1.64596
JL003_RS13640	0.944546	1.64527
JL003_RS13285	-1.33775	1.64348
JL003_RS00190	-0.74921	1.64303
JL003_RS11120	1.03852	1.64291
JL003_RS05055	-0.54523	1.64282
JL003_RS12645	-2.07294	1.64208
JL003_RS05565	-0.56508	1.63761
JL003_RS11215	0.615548	1.63666
JL003_RS10065	0.624269	1.63646
JL003_RS00420	-0.80529	1.63596
JL003_RS16095	-1.29683	1.63575
JL003_RS19640	-1.35047	1.63388
JL003_RS07520	0.724166	1.63069
JL003_RS05105	-1.88877	1.63005
JL003_RS10695	0.665191	1.62716
JL003_RS04460	0.793706	1.62626
JL003_RS18775	0.650077	1.62567
JL003_RS03100	-1.20124	1.62151
JL003_RS11855	0.908849	1.61959
JL003_RS01010	1.08966	1.61902
JL003_RS02100	0.874298	1.61787
JL003_RS18405	-1.10009	1.61746
JL003_RS09670	0.690037	1.61418
JL003_RS20430	-0.55695	1.61206
JL003_RS07775	1.21382	1.60959
JL003_RS20545	-1.0612	1.60674
JL003_RS16080	-0.73801	1.60658
JL003_RS08060	-1.05389	1.60021
JL003_RS12300	0.643801	1.5987
JL003_RS00230	-1.8414	1.59645
JL003_RS11355	-1.95249	1.59461
JL003_RS18925	-1.84579	1.59269
JL003_RS11150	-1.72666	1.58658
JL003_RS17985	-0.62928	1.58605
JL003_RS18665	0.846815	1.58366
JL003_RS18360	0.905236	1.57973
JL003_RS03670	-0.83249	1.57795
JL003_RS14130	-1.93386	1.57328
JL003_RS12570	0.660658	1.5722
JL003_RS00915	-0.50553	1.57177
JL003_RS02285	0.870037	1.57143
JL003_RS16515	-1.7498	1.56924
JL003_RS23465	-2.00329	1.56589
JL003_RS23080	-1.30704	1.56414
JL003_RS20680	-0.97143	1.55541
JL003_RS05330	-1.36339	1.55378
JL003_RS03470	-2.77175	1.55208
JL003_RS05540	-1.24471	1.55092
JL003_RS19525	-1.95355	1.54706
JL003_RS16710	-0.7582	1.54206
JL003_RS26980	-3.96223	1.53831
JL003_RS14675	-2.03993	1.53613
JL003_RS26540	0.681186	1.53509
JL003_RS10585	-0.69395	1.53506
JL003_RS19320	0.988593	1.53374
JL003_RS04890	-1.33566	1.53369
JL003_RS26070	0.527844	1.53338
JL003_RS00445	-1.24216	1.53296
JL003_RS23960	-1.14572	1.53203
JL003_RS13280	-0.91165	1.53184
JL003_RS11050	-1.63722	1.52584
JL003_RS24845	-1.67514	1.52513
JL003_RS17175	-1.54049	1.52241
JL003_RS15620	1.21725	1.51598
TraR/DksA	1.53632	1.51463
JL003_RS00785	1.04695	1.50905
JL003_RS12285	-0.95736	1.50387
JL003_RS04975	-2.171	1.50231
JL003_RS11725	-1.63853	1.502
JL003_RS23050	1.08773	1.50173
JL003_RS11490	1.03317	1.49914
JL003_RS22570	1.45658	1.49867
JL003_RS15965	0.918593	1.49764
JL003_RS26060	0.983962	1.49744
JL003_RS20245	-0.91571	1.49631
JL003_RS21595	-1.62023	1.4953
JL003_RS04815	-1.13559	1.49375
JL003_RS04895	-1.70863	1.493
JL003_RS07615	-2.61881	1.49298
JL003_RS14140	-1.68751	1.49174
JL003_RS06335	-0.95663	1.49156
JL003_RS02950	-0.62706	1.48891
JL003_RS01905	-2.57455	1.48772
JL003_RS04215	-2.55764	1.48617
JL003_RS21650	-2.54045	1.48522
JL003_RS12030	-1.84446	1.4841
JL003_RS18950	-1.66782	1.4819
JL003_RS05070	0.873568	1.4786
JL003_RS15640	-1.49947	1.47687
JL003_RS15515	-0.95171	1.47502
JL003_RS20060	0.549819	1.47459
JL003_RS10210	-2.15558	1.4743
JL003_RS08445	-0.59376	1.46393
JL003_RS04580	1.02595	1.46266
JL003_RS13895	-0.79177	1.45773
JL003_RS11840	-0.86964	1.4519
JL003_RS05075	-2.24616	1.45031
JL003_RS19645	-0.92076	1.44865
JL003_RS20235	-1.02596	1.44823
JL003_RS07025	-1.53461	1.4469
JL003_RS19710	-0.75989	1.44386
JL003_RS11890	-0.47729	1.44319
JL003_RS18500	-1.93377	1.44247
JL003_RS05325	-2.13877	1.43967
JL003_RS24135	-1.02209	1.43958
JL003_RS19065	-1.6056	1.4381
JL003_RS25000	-1.26605	1.43703
JL003_RS11505	-0.87565	1.43616
JL003_RS10870	-1.10486	1.43578
JL003_RS09645	0.936302	1.43342
JL003_RS11370	-1.26189	1.43099
JL003_RS24740	-0.93761	1.42543
JL003_RS02615	-1.47344	1.42237
JL003_RS26550	1.36294	1.4221
JL003_RS17180	-0.85289	1.42064
JL003_RS19550	-0.42714	1.41956
JL003_RS03795	0.565217	1.41942
JL003_RS03180	-2.35265	1.41728
JL003_RS20515	-2.29663	1.41691
JL003_RS06810	0.669008	1.41629
JL003_RS00310	0.676334	1.41513
JL003_RS18460	-2.29886	1.4143
JL003_RS15015	-2.00304	1.41418
JL003_RS06205	1.14138	1.41359
JL003_RS15300	0.525779	1.41296
JL003_RS05310	-1.36061	1.41179
JL003_RS10530	-0.64904	1.40678
JL003_RS00715	0.41713	1.40312
JL003_RS08210	-1.3505	1.40307
JL003_RS09960	0.872787	1.40235
JL003_RS08460	-1.24492	1.39891
JL003_RS12190	-0.78423	1.39704
JL003_RS12970	1.08163	1.39649
JL003_RS08035	-0.53359	1.39597
JL003_RS11275	-0.65807	1.39476
JL003_RS07075	-2.60952	1.3945
JL003_RS16020	0.607038	1.39394
JL003_RS02385	-1.26549	1.39337
JL003_RS15455	-1.19097	1.39071
JL003_RS25165	-0.49727	1.38628
JL003_RS16065	-1.72395	1.38576
JL003_RS22620	0.734572	1.38543
JL003_RS21500	-1.88307	1.38493
JL003_RS13160	-1.50796	1.38487
JL003_RS25900	-0.83889	1.3835
JL003_RS08010	-1.20605	1.3829
JL003_RS20425	1.05401	1.3818
JL003_RS08110	-1.00412	1.37695
JL003_RS05185	-1.30216	1.37579
JL003_RS00545	-0.50961	1.37203
JL003_RS00955	0.702612	1.36997
JL003_RS22470	-0.43181	1.36973
JL003_RS15625	-1.5296	1.36938
JL003_RS12560	0.634326	1.3689
JL003_RS02135	-1.5428	1.36432
JL003_RS21620	-0.50163	1.36411
JL003_RS15960	-0.55563	1.36311
JL003_RS11485	1.02426	1.36175
JL003_RS17470	-0.72229	1.36038
JL003_RS00795	-1.06705	1.35989
JL003_RS04985	-1.82347	1.35845
JL003_RS10790	-0.95681	1.3581
__not_aligned	-1.26583	1.35757
JL003_RS06180	0.924796	1.35636
JL003_RS06750	-2.67308	1.35501
JL003_RS03000	0.591627	1.35471
JL003_RS09250	-0.51123	1.35443
JL003_RS20675	-0.85323	1.35306
JL003_RS05445	-0.6947	1.35071
JL003_RS26045	1.22552	1.3477
JL003_RS06290	-1.49805	1.34741
JL003_RS16385	0.950122	1.34296
JL003_RS01310	0.748616	1.34248
JL003_RS20255	0.618342	1.33793
JL003_RS20160	-1.94926	1.33673
JL003_RS12160	-1.05171	1.33636
JL003_RS26160	0.387695	1.33394
JL003_RS01965	-0.83678	1.33353
JL003_RS13585	0.93316	1.33265
JL003_RS10780	0.910154	1.32823
JL003_RS24760	0.642973	1.32653
JL003_RS00285	0.48527	1.32194
JL003_RS13415	-0.68298	1.3214
JL003_RS18475	-1.31785	1.32094
JL003_RS21460	1.17266	1.32075
JL003_RS24960	-0.88191	1.32043
JL003_RS06745	-2.5741	1.31988
JL003_RS15525	-1.40969	1.31913
JL003_RS10535	-1.40321	1.31833
JL003_RS25020	-1.16321	1.31655
JL003_RS19795	-1.72556	1.31369
JL003_RS12635	0.592271	1.31198
JL003_RS19380	1.05287	1.31101
JL003_RS03825	-1.1411	1.31036
JL003_RS21160	0.749947	1.31029
JL003_RS19685	-2.27459	1.30965
JL003_RS16410	-1.63108	1.30775
JL003_RS22245	-1.61966	1.30758
JL003_RS22465	-0.44586	1.30559
JL003_RS14705	-1.20861	1.30446
JL003_RS02130	0.839923	1.30416
JL003_RS08125	-1.12593	1.30395
JL003_RS06295	-0.85784	1.30292
JL003_RS14875	-0.90768	1.30253
JL003_RS17195	0.476922	1.30222
JL003_RS09495	-0.8038	1.3022
JL003_RS19575	0.775772	1.30193
JL003_RS01665	-1.4179	1.30041
JL003_RS26195	-1.59975	1.29966
JL003_RS14365	0.509857	1.29756
JL003_RS04275	0.606465	1.29621
JL003_RS22670	-0.73207	1.29618
JL003_RS15480	-2.48231	1.29598
JL003_RS19950	1.02302	1.29297
JL003_RS01235	0.730762	1.28875
JL003_RS13740	-1.59606	1.28383
JL003_RS26120	0.835803	1.28339
JL003_RS05110	-1.45803	1.28176
JL003_RS00165	-0.87297	1.27774
JL003_RS08985	1.00723	1.27704
JL003_RS12020	-0.63833	1.27591
JL003_RS14860	-1.67207	1.27516
JL003_RS09460	-1.40722	1.27262
JL003_RS13360	-1.84401	1.27258
JL003_RS05570	-0.64292	1.27047
JL003_RS06725	-1.66444	1.26871
JL003_RS23330	-0.81631	1.2685
JL003_RS05690	-0.50883	1.26721
JL003_RS26520	1.01372	1.26721
JL003_RS00755	-1.4524	1.26329
JL003_RS12170	0.736513	1.26318
JL003_RS15035	0.552396	1.26021
JL003_RS03555	-0.86679	1.25586
JL003_RS18240	-0.97567	1.25386
JL003_RS17705	0.815826	1.25274
JL003_RS02910	-1.08886	1.24989
JL003_RS02795	2.05913	1.24885
JL003_RS25920	-1.13458	1.24838
JL003_RS10880	-0.48229	1.24525
JL003_RS08625	1.10042	1.24477
JL003_RS23440	-0.59433	1.24419
JL003_RS11310	-0.58495	1.24418
JL003_RS02270	0.671129	1.24403
JL003_RS20055	-0.76938	1.24386
JL003_RS07975	-1.65207	1.2431
JL003_RS17230	0.532469	1.24242
JL003_RS07745	0.897902	1.24236
JL003_RS08275	-0.92851	1.24214
JL003_RS09680	-0.48219	1.2421
JL003_RS19840	-0.77274	1.23457
JL003_RS12545	0.702513	1.23219
JL003_RS05340	-0.60503	1.23109
JL003_RS22630	-0.37947	1.23017
JL003_RS23215	1.16372	1.22981
JL003_RS20775	-0.62395	1.22886
JL003_RS08935	-1.56803	1.22881
JL003_RS10740	-1.18915	1.22811
JL003_RS13620	-0.54114	1.22669
JL003_RS06060	-1.62009	1.22657
JL003_RS09815	0.995123	1.22498
JL003_RS08590	0.68764	1.22333
JL003_RS11015	0.990617	1.22133
JL003_RS14280	-0.97845	1.21915
JL003_RS23795	-3.45425	1.21476
JL003_RS13325	0.617428	1.21379
JL003_RS20455	0.720877	1.21317
JL003_RS19005	-0.42705	1.21221
JL003_RS10500	-0.52237	1.21084
JL003_RS03475	-2.77697	1.20908
JL003_RS11545	-0.95475	1.20754
JL003_RS17590	-0.63648	1.20416
JL003_RS14240	-1.35205	1.2041
JL003_RS23430	-1.31089	1.20306
JL003_RS21845	0.73471	1.20231
JL003_RS09755	-1.94012	1.20213
JL003_RS12555	0.541627	1.20148
JL003_RS02160	0.931992	1.20062
JL003_RS08090	-0.60732	1.19908
JL003_RS21225	0.834631	1.19814
JL003_RS04860	-1.54389	1.19677
JL003_RS22775	0.576878	1.19664
JL003_RS23640	-1.60267	1.19555
JL003_RS25205	-1.0347	1.1953
JL003_RS25025	-1.65772	1.19518
JL003_RS09190	-1.0582	1.19196
JL003_RS02305	-0.70494	1.19074
JL003_RS22875	-0.57631	1.18788
JL003_RS21825	-1.81481	1.18439
JL003_RS19730	0.758965	1.18419
JL003_RS13460	-0.74509	1.18381
JL003_RS02570	-1.06342	1.18335
JL003_RS02690	-1.32698	1.18314
JL003_RS16860	-0.99973	1.18312
JL003_RS02275	0.625954	1.18045
JL003_RS17760	0.567933	1.18044
JL003_RS00430	-0.55504	1.17986
JL003_RS15740	-0.82292	1.17875
JL003_RS13345	-1.90867	1.17839
JL003_RS17990	-0.81526	1.17714
JL003_RS10890	-1.09095	1.17588
JL003_RS19115	-0.7939	1.17199
JL003_RS09910	-0.67028	1.17146
JL003_RS11270	-0.97772	1.1704
JL003_RS02975	-1.32271	1.17005
JL003_RS02430	-0.80391	1.16965
JL003_RS27150	1.50029	1.16908
JL003_RS21750	0.728405	1.16358
JL003_RS04385	1.06759	1.16339
JL003_RS06325	0.744069	1.16338
JL003_RS11360	-0.81756	1.16094
JL003_RS08040	-1.0959	1.16024
JL003_RS13060	0.742476	1.15987
JL003_RS04545	1.22636	1.15918
JL003_RS15250	-1.09698	1.15591
JL003_RS15060	-0.84639	1.15578
JL003_RS11195	1.25241	1.15446
JL003_RS22855	-1.15033	1.15307
JL003_RS18515	-1.77234	1.15306
JL003_RS27895	-0.94003	1.15283
JL003_RS10655	-1.38657	1.15245
JL003_RS20590	0.972674	1.15235
JL003_RS18270	-1.21349	1.15195
JL003_RS22220	-0.608	1.14913
JL003_RS04190	-0.85717	1.14901
JL003_RS21570	1.00572	1.14898
JL003_RS22265	-0.89732	1.14782
JL003_RS14690	-2.01357	1.14602
JL003_RS20105	-1.16073	1.14598
JL003_RS18160	0.554829	1.14353
JL003_RS02450	0.603271	1.14323
JL003_RS05715	-0.43653	1.14304
JL003_RS12535	-0.68857	1.14268
JL003_RS14215	-2.26381	1.14172
JL003_RS10850	-0.83464	1.14101
JL003_RS12215	0.851156	1.1396
JL003_RS11480	-1.52402	1.13903
JL003_RS10660	-1.7483	1.13898
JL003_RS08775	-0.44943	1.13657
JL003_RS20395	-0.76293	1.13657
JL003_RS00535	0.526411	1.13655
JL003_RS23745	-2.0494	1.13547
JL003_RS03820	-0.61862	1.13366
JL003_RS04825	-2.00924	1.13336
JL003_RS16400	-0.96799	1.13169
JL003_RS23885	0.604009	1.12993
JL003_RS21600	-1.47653	1.12958
JL003_RS17830	0.879588	1.12474
JL003_RS03095	-0.75824	1.12375
JL003_RS05575	-0.5332	1.12173
JL003_RS18970	0.485402	1.12139
JL003_RS26030	0.79778	1.12095
JL003_RS02260	-0.68759	1.11861
JL003_RS16875	-1.16128	1.11744
JL003_RS05015	-1.06835	1.11653
JL003_RS14660	-0.44678	1.11518
JL003_RS07500	-1.39728	1.11456
JL003_RS08900	-3.19632	1.11428
JL003_RS13080	-1.83906	1.1111
JL003_RS14775	0.598354	1.11096
JL003_RS26795	-2.36378	1.11058
JL003_RS22420	-1.27489	1.10939
JL003_RS15655	-1.33414	1.10822
JL003_RS19560	-1.43856	1.10482
JL003_RS01045	0.627494	1.10331
JL003_RS13805	-0.99792	1.10145
JL003_RS20000	-1.14625	1.10139
JL003_RS00905	-0.733	1.10123
JL003_RS23260	0.479413	1.1012
JL003_RS22060	-0.59209	1.09971
JL003_RS15665	0.515298	1.09905
JL003_RS14785	-1.55875	1.0976
JL003_RS07035	-1.0637	1.09628
JL003_RS01225	0.707496	1.09616
JL003_RS08695	0.766507	1.09494
JL003_RS10550	-1.20099	1.09488
JL003_RS17770	1.32917	1.09464
JL003_RS13790	-1.20002	1.09385
JL003_RS02190	-1.22022	1.09316
JL003_RS03790	0.849656	1.09308
JL003_RS25120	-1.32159	1.09225
JL003_RS10105	-0.55496	1.09215
JL003_RS02445	-0.64786	1.09197
JL003_RS05470	0.805397	1.09163
JL003_RS05725	-0.85617	1.09077
JL003_RS09545	-0.96154	1.09066
JL003_RS23545	-1.33006	1.08937
JL003_RS15510	-1.04406	1.0891
JL003_RS14100	0.62178	1.08747
JL003_RS05040	-1.39852	1.08612
JL003_RS02205	0.682203	1.08535
JL003_RS19150	-0.98091	1.08341
JL003_RS13545	1.45791	1.08268
JL003_RS21615	-1.36175	1.0825
JL003_RS11770	0.779247	1.08122
JL003_RS22795	0.450177	1.08063
JL003_RS21820	-0.65052	1.08024
JL003_RS22260	-1.37484	1.07692
JL003_RS14310	-1.40494	1.0743
JL003_RS04260	0.747638	1.07418
JL003_RS21665	-1.84645	1.07328
JL003_RS15520	-1.08083	1.07326
JL003_RS25760	0.776728	1.07277
JL003_RS14935	-1.07283	1.07213
JL003_RS10605	-1.08749	1.07119
JL003_RS16055	0.557528	1.07036
JL003_RS19035	0.91548	1.06929
JL003_RS13635	-0.62557	1.06925
JL003_RS04200	-0.81284	1.06909
JL003_RS23085	-1.67636	1.0679
JL003_RS03840	-1.94573	1.06675
JL003_RS13125	-1.33823	1.06604
JL003_RS17445	-1.46946	1.06307
JL003_RS07390	0.813305	1.06285
JL003_RS00835	-0.83466	1.06124
JL003_RS18185	-1.28331	1.06118
JL003_RS18795	0.699513	1.06052
JL003_RS00575	-1.8975	1.05986
JL003_RS11385	-0.59967	1.05895
JL003_RS05145	-1.08727	1.05853
JL003_RS07535	0.571247	1.05798
JL003_RS02830	-1.47496	1.0565
JL003_RS12155	-0.84588	1.05607
JL003_RS04195	-0.54615	1.05467
JL003_RS23840	0.640654	1.0535
JL003_RS11670	0.863775	1.05334
JL003_RS20460	0.86229	1.05267
JL003_RS03155	-0.63565	1.05223
JL003_RS07425	-0.44048	1.04935
JL003_RS10785	-0.4851	1.04808
JL003_RS14120	-0.73402	1.0465
JL003_RS18750	0.610795	1.04595
JL003_RS25850	0.75696	1.04562
JL003_RS03835	-1.35925	1.04448
JL003_RS21990	-0.77414	1.04378
JL003_RS16810	-1.32894	1.04299
JL003_RS14360	-1.22521	1.0428
JL003_RS00935	-0.7911	1.04261
JL003_RS03165	-1.44516	1.04153
JL003_RS20155	-1.70563	1.04038
JL003_RS13725	-1.07777	1.03988
JL003_RS05300	-0.81705	1.0394
JL003_RS23700	-2.66939	1.03891
JL003_RS22225	-0.69953	1.03606
JL003_RS02290	-1.25316	1.03603
JL003_RS19105	-2.62171	1.03494
JL003_RS19570	1.00935	1.03168
JL003_RS19925	-1.31737	1.03025
JL003_RS04940	-0.92483	1.03005
JL003_RS00735	-1.21748	1.02953
JL003_RS15260	-0.90194	1.02809
JL003_RS22150	-1.60245	1.02665
JL003_RS22330	-1.27482	1.02645
JL003_RS25510	0.990488	1.0262
JL003_RS14125	-1.06815	1.02549
JL003_RS19095	-0.60131	1.02541
JL003_RS03115	0.64342	1.02526
JL003_RS18725	-0.42556	1.02526
JL003_RS18280	-0.84129	1.02431
JL003_RS11305	-0.75669	1.0242
JL003_RS12180	-0.45666	1.02407
JL003_RS17610	-0.48784	1.02377
JL003_RS12115	-1.38402	1.02329
JL003_RS19605	1.04921	1.02179
JL003_RS03170	-2.01652	1.02178
JL003_RS19495	-1.06182	1.01963
JL003_RS08615	0.801019	1.01865
JL003_RS25955	0.958593	1.01767
JL003_RS09785	-1.16641	1.0174
JL003_RS15235	-0.51991	1.01737
JL003_RS00750	0.858273	1.01724
JL003_RS04965	-1.20478	1.0153
JL003_RS00295	-1.94101	1.01411
JL003_RS14180	0.570493	1.01323
JL003_RS04180	-1.00457	1.01314
JL003_RS22120	0.882966	1.01207
JL003_RS13260	-1.57936	1.01179
JL003_RS07780	0.875474	1.00991
JL003_RS02825	-0.91132	1.00971
JL003_RS13170	-1.13	1.00877
JL003_RS08175	0.811186	1.00756
JL003_RS17205	0.684976	1.00709
JL003_RS19285	0.688488	1.00469
JL003_RS11870	-0.9182	1.00449
JL003_RS08970	-1.10927	1.00405
JL003_RS16590	-0.48618	1.00391
JL003_RS22235	-1.24897	1.00388
JL003_RS05580	-0.76883	1.00336
JL003_RS04440	0.414444	1.00268
JL003_RS12335	-0.50286	1.00058
JL003_RS27825	0.92335	0.99974
JL003_RS02380	0.853031	0.997442
JL003_RS12225	-0.92423	0.997133
JL003_RS10935	-1.58657	0.996805
JL003_RS21900	0.4554	0.996702
JL003_RS03510	0.575819	0.996341
JL003_RS19160	0.959971	0.99602
JL003_RS18295	0.47946	0.994682
JL003_RS18115	-1.09077	0.994592
JL003_RS05270	-1.38528	0.994426
JL003_RS13310	-0.80259	0.993961
JL003_RS19555	-1.29648	0.993826
JL003_RS22995	0.746575	0.992922
JL003_RS03565	-1.31458	0.992139
panB	1.86953	0.990574
JL003_RS22375	-1.14577	0.990508
JL003_RS06055	-1.22242	0.989603
JL003_RS12610	-0.44435	0.988355
JL003_RS06985	0.390675	0.987838
JL003_RS19510	-1.21716	0.987681
JL003_RS13630	-1.23795	0.986899
JL003_RS18690	-0.41816	0.984268
JL003_RS13135	-0.99342	0.983636
JL003_RS12410	-1.81599	0.983351
JL003_RS26090	-1.31177	0.982142
JL003_RS19725	0.659948	0.981266
JL003_RS07560	-0.62475	0.980957
JL003_RS22215	-0.55586	0.980146
JL003_RS09895	0.514634	0.979596
JL003_RS07395	-0.49073	0.979344
JL003_RS10170	-0.58354	0.979016
JL003_RS24260	0.670441	0.978676
JL003_RS02475	-1.27937	0.97795
JL003_RS04320	-0.70449	0.976965
JL003_RS01330	0.519156	0.976656
JL003_RS19940	-0.53735	0.975037
JL003_RS10980	0.827046	0.973934
JL003_RS05175	-1.09667	0.971187
JL003_RS07995	0.742883	0.969943
JL003_RS00330	-1.33937	0.969418
JL003_RS06960	0.381224	0.968666
JL003_RS13245	-0.92017	0.967512
JL003_RS02700	-1.23247	0.967153
JL003_RS03545	0.735265	0.966933
JL003_RS23045	-0.81794	0.966423
JL003_RS22240	-0.90591	0.965721
JL003_RS09435	-0.53863	0.965516
JL003_RS23705	-1.15969	0.964413
JL003_RS13110	-1.32505	0.963557
JL003_RS01955	-1.33952	0.962952
JL003_RS19515	0.435738	0.962503
JL003_RS13955	-1.29118	0.962469
JL003_RS20615	0.663205	0.96231
JL003_RS11525	-0.44137	0.961668
JL003_RS08680	-0.87186	0.960301
JL003_RS22270	-0.68664	0.959665
JL003_RS14225	0.364472	0.959372
JL003_RS05335	-0.49416	0.958796
JL003_RS01320	0.874712	0.95879
JL003_RS03570	0.61694	0.95762
JL003_RS05555	-0.53231	0.956538
JL003_RS19995	-1.23148	0.955799
JL003_RS19585	-0.9811	0.951666
JL003_RS17505	-0.54166	0.951308
JL003_RS03550	-0.39433	0.950926
JL003_RS08465	-1.27575	0.950662
JL003_RS02105	-0.67612	0.949577
JL003_RS00035	-0.95673	0.947092
JL003_RS18220	-1.19477	0.946616
JL003_RS00510	-1.96778	0.946134
JL003_RS10725	-1.22763	0.945674
JL003_RS00980	-0.91814	0.945064
JL003_RS26175	-0.44474	0.944886
JL003_RS08870	-2.47884	0.943193
JL003_RS10485	0.526582	0.943179
JL003_RS05740	0.540033	0.943073
JL003_RS04950	-0.73107	0.942936
JL003_RS05450	-0.48497	0.942188
JL003_RS09510	-0.78169	0.941005
JL003_RS23920	-0.77674	0.940917
JL003_RS09200	-0.81049	0.940766
JL003_RS11420	-0.44586	0.93918
JL003_RS00225	-0.70226	0.938701
JL003_RS26190	-0.61158	0.938683
JL003_RS18375	-1.31998	0.938277
JL003_RS17640	1.23877	0.937828
JL003_RS07090	-1.28273	0.937665
JL003_RS19010	0.565621	0.93636
JL003_RS13030	0.68444	0.935799
JL003_RS04945	-0.58822	0.933368
JL003_RS16755	-1.46191	0.932453
JL003_RS19060	-0.59068	0.932142
JL003_RS07400	-0.44822	0.931606
JL003_RS16640	-1.52771	0.930914
JL003_RS23415	-0.37142	0.930124
JL003_RS12995	0.529972	0.929755
JL003_RS05200	-0.84818	0.929684
JL003_RS15680	-1.5646	0.929485
JL003_RS13595	0.571782	0.929237
JL003_RS08620	0.74303	0.927774
JL003_RS16555	-1.35274	0.927746
JL003_RS12035	-0.55817	0.927553
JL003_RS23530	-0.3783	0.926914
JL003_RS22545	-0.64437	0.92657
JL003_RS14410	-0.60332	0.925899
JL003_RS07890	-0.69154	0.925843
JL003_RS25255	0.381204	0.925654
JL003_RS09820	0.714739	0.925624
JL003_RS17450	0.526428	0.925158
JL003_RS26955	-2.25678	0.921644
JL003_RS08450	-0.48227	0.921466
JL003_RS26110	-0.61771	0.920073
JL003_RS05085	-1.28385	0.919658
JL003_RS11605	-2.11404	0.917175
JL003_RS19720	0.334701	0.916991
JL003_RS14815	-0.73584	0.913966
JL003_RS00240	-1.31889	0.912106
JL003_RS11395	-1.31651	0.912104
JL003_RS08065	-1.52224	0.91134
JL003_RS22910	0.672393	0.90991
JL003_RS27940	0.842503	0.909764
JL003_RS00185	-0.48094	0.907782
JL003_RS03815	-0.46427	0.905714
JL003_RS07910	-0.38358	0.903421
JL003_RS02215	-0.32955	0.903417
JL003_RS05355	-0.69817	0.9013
JL003_RS13370	-1.66335	0.898375
JL003_RS04405	0.704308	0.898285
JL003_RS27920	0.669779	0.896678
JL003_RS17855	0.539586	0.896259
JL003_RS21700	0.741875	0.894618
JL003_RS03060	-1.23202	0.894529
JL003_RS14670	-0.39329	0.893587
JL003_RS13435	-1.0192	0.892973
JL003_RS00790	-1.14533	0.892185
JL003_RS23030	-1.23709	0.891094
JL003_RS03785	0.844541	0.88968
JL003_RS09535	-0.73752	0.889532
JL003_RS13980	-1.33277	0.888664
JL003_RS17160	-1.12927	0.886755
JL003_RS13920	-2.20456	0.88579
JL003_RS28355	-0.5542	0.885632
JL003_RS17215	0.693791	0.88476
JL003_RS16160	-1.60057	0.883901
JL003_RS10730	-1.17878	0.882909
JL003_RS18120	-0.682	0.881504
JL003_RS22115	-1.15616	0.881269
JL003_RS13335	0.601414	0.879958
JL003_RS09825	0.72305	0.879507
JL003_RS23940	-0.73018	0.879255
JL003_RS08150	-0.65012	0.876695
JL003_RS17950	-0.94173	0.875549
JL003_RS05305	-1.07448	0.874709
JL003_RS13820	0.617652	0.874196
JL003_RS11055	-1.26857	0.873799
JL003_RS06190	0.865693	0.871896
JL003_RS17295	0.737491	0.870373
JL003_RS10505	0.435976	0.868418
JL003_RS00865	-0.59649	0.86841
JL003_RS02955	-1.54	0.865689
JL003_RS16745	-1.16444	0.864939
JL003_RS23325	0.728432	0.864772
JL003_RS22480	-0.97678	0.8637
JL003_RS18860	0.618724	0.863126
JL003_RS23395	-0.37436	0.861938
JL003_RS09625	-1.29599	0.861885
JL003_RS07055	0.680325	0.860766
JL003_RS07645	-1.92103	0.860567
JL003_RS16635	-0.63506	0.859912
JL003_RS02540	-0.58045	0.858651
JL003_RS22665	-0.82874	0.85757
JL003_RS22055	-0.44277	0.857424
JL003_RS00020	0.388172	0.855108
JL003_RS15495	-0.38201	0.854344
JL003_RS06785	-0.45806	0.854169
JL003_RS08755	-0.57411	0.852499
JL003_RS20830	-1.17191	0.851672
JL003_RS02855	0.329437	0.851656
JL003_RS02730	-1.09317	0.851414
JL003_RS07050	-1.35876	0.849477
JL003_RS10955	-0.87804	0.849189
JL003_RS18340	-0.74349	0.848044
JL003_RS19985	-1.07649	0.846839
JL003_RS10520	-0.82893	0.846712
JL003_RS23270	-0.62482	0.845883
JL003_RS13985	-1.58169	0.845679
JL003_RS02075	0.523755	0.845464
JL003_RS08950	-0.57689	0.845208
JL003_RS16330	-0.53299	0.844242
JL003_RS14095	-0.73494	0.842626
JL003_RS20555	-0.63059	0.842568
JL003_RS15065	-0.67343	0.842482
JL003_RS22335	-2.30628	0.841161
JL003_RS19125	0.595174	0.84024
JL003_RS25215	-1.13336	0.839044
JL003_RS11835	-0.51504	0.83666
JL003_RS24800	-0.54881	0.836496
JL003_RS00050	0.62541	0.835717
JL003_RS19600	0.565676	0.834885
JL003_RS19295	0.617344	0.833938
JL003_RS22905	-1.35546	0.83147
JL003_RS13215	-0.48705	0.831138
JL003_RS11165	-0.47683	0.830907
JL003_RS03085	-1.47318	0.830463
JL003_RS07570	-0.94595	0.829926
JL003_RS24745	-0.6576	0.829846
JL003_RS12530	-0.75108	0.829548
JL003_RS13650	-0.91095	0.828496
JL003_RS22645	0.380134	0.828318
JL003_RS06965	0.628954	0.827513
JL003_RS12015	-0.49177	0.827213
JL003_RS19290	0.77735	0.827122
JL003_RS14010	-0.86846	0.825804
JL003_RS03505	-0.71713	0.825326
JL003_RS14645	0.733571	0.82432
JL003_RS16870	-0.44891	0.823996
JL003_RS19470	0.660892	0.823843
JL003_RS11720	-0.72177	0.822832
JL003_RS16650	0.475851	0.822
JL003_RS10115	0.526404	0.821908
JL003_RS04305	-0.66568	0.821775
JL003_RS11080	-1.17502	0.819191
JL003_RS20475	-1.19165	0.819001
JL003_RS07015	-0.67739	0.818541
JL003_RS20110	0.390048	0.818269
JL003_RS22155	0.765221	0.818213
JL003_RS16320	-0.76818	0.818196
JL003_RS05735	0.449918	0.816475
JL003_RS11350	-0.48201	0.815892
JL003_RS25640	0.654699	0.815266
JL003_RS00565	0.752452	0.813644
JL003_RS28305	-0.66732	0.813321
JL003_RS19620	-1.80713	0.812894
JL003_RS15975	-0.44477	0.812683
JL003_RS05280	0.614131	0.812271
JL003_RS18155	0.767231	0.812196
JL003_RS19175	-1.00036	0.811163
JL003_RS04990	-0.88992	0.810008
JL003_RS18525	-1.67272	0.809704
JL003_RS09780	-0.71728	0.809074
JL003_RS19325	0.566728	0.80738
JL003_RS16775	-0.66462	0.806008
JL003_RS10175	-0.68164	0.805755
JL003_RS08645	-0.67635	0.804435
JL003_RS26165	0.586243	0.804212
JL003_RS00990	0.57367	0.804144
JL003_RS02945	-0.48938	0.803758
JL003_RS25610	-0.73814	0.803056
JL003_RS16180	-1.06262	0.802887
JL003_RS26170	-1.15316	0.801963
JL003_RS10665	-0.8953	0.801895
JL003_RS16580	0.662847	0.801717
JL003_RS23865	-0.93243	0.800685
JL003_RS17915	0.548636	0.799535
JL003_RS20375	0.369315	0.798976
JL003_RS10020	-0.73701	0.797757
JL003_RS11340	0.689566	0.797633
JL003_RS13615	-0.56392	0.796919
JL003_RS13960	0.671923	0.796003
JL003_RS16625	-0.95241	0.795617
JL003_RS19080	0.351704	0.795442
JL003_RS10765	-0.49806	0.79475
JL003_RS09305	-0.70274	0.793663
JL003_RS02905	-1.095	0.793654
JL003_RS02405	0.657022	0.792194
JL003_RS02505	0.428506	0.790673
JL003_RS00010	0.494182	0.790411
JL003_RS16250	-1.51043	0.790407
JL003_RS04855	-0.58537	0.788716
JL003_RS17605	0.339113	0.786945
JL003_RS19690	-2.85893	0.786267
JL003_RS12925	-0.4077	0.785539
JL003_RS19740	-0.4407	0.784993
JL003_RS20580	0.457515	0.784338
JL003_RS04420	0.665407	0.781269
JL003_RS02655	-0.98929	0.780323
JL003_RS06185	0.755568	0.78015
JL003_RS09570	-0.63908	0.780072
JL003_RS11220	-0.58806	0.779762
JL003_RS11555	-0.54355	0.77759
JL003_RS14885	-0.56289	0.777308
JL003_RS02695	-1.10511	0.77727
JL003_RS25275	0.626205	0.776548
JL003_RS24980	-1.43071	0.775981
JL003_RS23900	-0.69246	0.774462
JL003_RS22540	-0.87713	0.774375
JL003_RS13095	0.68273	0.774274
JL003_RS12365	-1.21713	0.77315
JL003_RS03585	-0.44897	0.772504
JL003_RS02595	0.570499	0.772404
JL003_RS19905	-0.44374	0.771864
JL003_RS10750	-0.61408	0.771322
JL003_RS23505	1.03594	0.770329
JL003_RS03020	0.60014	0.770108
JL003_RS05020	0.68049	0.769999
JL003_RS21045	-0.3276	0.769974
JL003_RS07100	0.628133	0.767249
JL003_RS25800	-0.76021	0.766028
JL003_RS07605	-0.51465	0.765088
JL003_RS08120	-0.55281	0.764864
JL003_RS12120	-1.1786	0.763534
JL003_RS18805	-0.59036	0.762635
JL003_RS15410	-0.81938	0.761424
JL003_RS05345	0.402699	0.75732
JL003_RS12095	-1.12936	0.757181
JL003_RS25550	-0.49572	0.756527
JL003_RS12075	-0.779	0.756198
JL003_RS07830	-0.94418	0.755599
JL003_RS21770	-0.62044	0.754286
JL003_RS03005	0.612447	0.752713
JL003_RS01005	0.621678	0.752417
JL003_RS16090	-0.68004	0.751962
JL003_RS14475	-0.8845	0.750266
JL003_RS15590	0.300191	0.749685
JL003_RS20085	0.810226	0.747238
JL003_RS25140	0.581863	0.746311
JL003_RS16865	-0.54417	0.743728
JL003_RS25330	-0.63175	0.743435
JL003_RS20635	0.446512	0.743379
JL003_RS21695	0.580324	0.743354
JL003_RS19180	-1.00453	0.741803
JL003_RS05765	-0.38303	0.741399
JL003_RS24810	-0.87692	0.741146
JL003_RS22350	-0.94666	0.740713
JL003_RS14035	-0.58583	0.74004
JL003_RS22895	0.452305	0.739783
JL003_RS26140	-1.15312	0.739633
JL003_RS09915	-0.57336	0.739197
JL003_RS09490	-0.46419	0.738973
JL003_RS20040	-0.91028	0.738646
JL003_RS01285	0.524629	0.738373
JL003_RS03750	-0.43363	0.737705
JL003_RS13855	-0.69819	0.737523
JL003_RS20445	-1.29057	0.736679
JL003_RS09600	-0.39533	0.735884
JL003_RS24130	-0.62495	0.734517
JL003_RS00255	-0.36038	0.733491
JL003_RS20690	-0.41648	0.733301
JL003_RS21640	0.543793	0.732458
JL003_RS07870	0.428632	0.732157
JL003_RS23055	0.338541	0.731054
JL003_RS07550	-0.3677	0.730812
JL003_RS03045	-0.38094	0.730668
JL003_RS09235	0.812727	0.729102
JL003_RS18040	0.646634	0.728663
JL003_RS12455	-0.85903	0.728326
JL003_RS20795	0.405617	0.728283
JL003_RS17575	0.560634	0.72817
JL003_RS13145	-1.08998	0.728148
JL003_RS19170	-0.77997	0.727973
JL003_RS01825	-1.18976	0.727565
JL003_RS17780	-1.1539	0.726871
JL003_RS11255	-0.42965	0.726525
JL003_RS14245	-0.84769	0.726005
JL003_RS03600	0.331763	0.725915
JL003_RS11580	-1.00195	0.725166
JL003_RS25015	-0.50834	0.724852
JL003_RS19815	-1.03791	0.723013
JL003_RS16715	-0.46712	0.722537
JL003_RS23650	-0.27629	0.722518
JL003_RS05155	-0.42407	0.722165
JL003_RS07880	-0.58735	0.722146
JL003_RS12425	0.66841	0.721776
JL003_RS04840	0.343248	0.72014
JL003_RS16750	-0.42839	0.720005
JL003_RS25835	-1.31812	0.719724
JL003_RS21725	-1.18131	0.719654
JL003_RS22515	0.328263	0.719162
JL003_RS21070	0.544075	0.718942
JL003_RS14695	-1.51699	0.718303
JL003_RS20995	-0.47557	0.717326
JL003_RS00745	0.34328	0.717064
JL003_RS15255	-0.92163	0.716636
JL003_RS15530	-0.59591	0.71528
JL003_RS16280	-0.91065	0.715227
JL003_RS14625	0.809679	0.715208
JL003_RS11265	-0.55488	0.715175
JL003_RS24950	-0.25945	0.715037
JL003_RS05100	-0.74166	0.714842
JL003_RS14640	-0.57066	0.714664
JL003_RS10475	-0.87207	0.713682
JL003_RS09485	0.555136	0.711476
JL003_RS28050	0.623565	0.709823
JL003_RS15405	-0.32172	0.708691
JL003_RS02495	-1.21396	0.706261
JL003_RS21985	-0.62586	0.705929
JL003_RS22980	0.306871	0.705924
JL003_RS16110	0.922221	0.705532
JL003_RS24935	-1.05206	0.704132
JL003_RS14435	-0.43374	0.702763
JL003_RS11125	-0.32599	0.702662
JL003_RS06890	-0.96531	0.702512
JL003_RS10625	-0.42731	0.70208
JL003_RS15090	-0.57518	0.701649
JL003_RS13175	-1.13163	0.701318
JL003_RS02840	-0.41575	0.699714
JL003_RS00605	-0.99453	0.698973
JL003_RS10825	-1.59745	0.698686
JL003_RS20005	-0.52452	0.698473
JL003_RS22985	-0.42226	0.697692
JL003_RS14315	0.298431	0.696824
JL003_RS03040	0.626746	0.69433
JL003_RS15610	0.601563	0.69402
JL003_RS23250	0.555096	0.693499
JL003_RS10525	-0.46274	0.693239
JL003_RS20870	0.782871	0.692547
JL003_RS03760	-0.4535	0.691111
JL003_RS01675	0.36315	0.690615
JL003_RS27925	0.685181	0.690581
JL003_RS16720	-1.00297	0.690344
JL003_RS23380	-1.0907	0.690251
JL003_RS20785	-0.59355	0.689867
JL003_RS15490	-0.72036	0.689109
JL003_RS21815	0.447787	0.689108
JL003_RS00520	-1.31533	0.688879
JL003_RS22175	-0.68307	0.688857
JL003_RS15025	-0.26291	0.688641
JL003_RS28330	-0.68825	0.687596
JL003_RS22870	-0.63744	0.687345
JL003_RS00350	-1.00791	0.686321
JL003_RS05435	-0.55499	0.684774
JL003_RS15280	0.301382	0.683902
JL003_RS23630	-0.45294	0.683029
JL003_RS25820	-1.27506	0.682849
JL003_RS14740	-0.61412	0.681788
JL003_RS19865	-0.44304	0.679674
JL003_RS10930	0.40529	0.679344
JL003_RS13685	-0.59776	0.679016
JL003_RS14355	-1.02812	0.678786
JL003_RS16685	-0.53286	0.67818
JL003_RS11470	-0.93974	0.678056
JL003_RS25530	-0.39292	0.678031
JL003_RS18470	-1.16621	0.677511
JL003_RS17495	-1.21678	0.677299
JL003_RS04670	-0.84805	0.676505
JL003_RS20380	-0.64996	0.675845
JL003_RS23525	-0.32971	0.674425
JL003_RS20405	-1.36334	0.674397
JL003_RS02620	-0.7184	0.674343
JL003_RS19030	0.822753	0.673745
JL003_RS16880	-0.92928	0.672605
JL003_RS04845	-0.54699	0.672565
JL003_RS02640	-0.33842	0.670575
JL003_RS19265	0.506457	0.670494
JL003_RS10580	-0.5755	0.669583
JL003_RS19765	-0.28219	0.66913
JL003_RS23355	0.539856	0.669127
JL003_RS11065	-1.1869	0.668746
JL003_RS06940	-0.27696	0.668712
JL003_RS22365	-0.70907	0.668506
JL003_RS05505	0.390611	0.667829
JL003_RS22190	0.584702	0.666222
JL003_RS05030	-0.42957	0.665917
JL003_RS11240	0.448611	0.665004
JL003_RS14165	0.52117	0.66392
JL003_RS23210	0.758113	0.662338
JL003_RS21785	0.58003	0.662274
JL003_RS14530	0.587062	0.661459
JL003_RS10055	-0.73703	0.661426
JL003_RS03070	0.511211	0.661423
JL003_RS27840	-0.87982	0.660063
JL003_RS00995	0.372561	0.659904
JL003_RS16205	-1.07065	0.659625
JL003_RS16435	-0.45209	0.659423
JL003_RS28140	-2.53067	0.658663
JL003_RS16150	-1.29922	0.658199
JL003_RS07005	0.567786	0.657389
JL003_RS02015	0.5214	0.656227
JL003_RS23310	-0.67332	0.656055
JL003_RS07450	0.436644	0.654566
JL003_RS21910	0.557222	0.65411
JL003_RS17190	0.413942	0.653459
JL003_RS00665	1.03878	0.652329
JL003_RS13405	-0.50967	0.652263
JL003_RS24930	0.472842	0.651229
JL003_RS01925	-0.72129	0.650524
JL003_RS00615	-0.40826	0.649871
JL003_RS11225	0.561633	0.649857
JL003_RS15370	-0.93868	0.649846
JL003_RS00465	0.469812	0.649429
JL003_RS11615	-1.96922	0.648422
JL003_RS02230	-0.66027	0.648249
JL003_RS00610	0.629795	0.647477
JL003_RS23425	-0.42442	0.647399
JL003_RS13775	-0.36815	0.646977
JL003_RS08085	-0.53288	0.64519
JL003_RS08215	-0.37938	0.644823
JL003_RS00775	-0.55285	0.644518
JL003_RS25905	-1.77556	0.644085
JL003_RS01710	0.718158	0.64288
JL003_RS10885	-0.72222	0.641744
JL003_RS12380	-1.32228	0.641389
JL003_RS16675	-0.6828	0.640832
JL003_RS02245	-0.25927	0.64017
JL003_RS13970	0.504728	0.639843
JL003_RS02490	-0.85036	0.639637
JL003_RS17370	-0.95999	0.639343
JL003_RS20925	-0.54787	0.638152
JL003_RS00645	-0.56866	0.637983
JL003_RS26515	-1.07464	0.637675
JL003_RS26425	0.500713	0.637344
JL003_RS01745	-0.45857	0.636987
JL003_RS05795	0.57912	0.636251
JL003_RS18790	0.575727	0.635939
JL003_RS12200	0.574639	0.635513
JL003_RS16890	-0.45589	0.635
JL003_RS08170	0.526609	0.6343
JL003_RS12480	0.875742	0.633991
JL003_RS20660	-0.43615	0.63356
JL003_RS18150	-0.71118	0.6333
JL003_RS18720	0.359378	0.63287
JL003_RS28455	-0.5161	0.632344
JL003_RS04430	-0.28467	0.632186
JL003_RS02900	-0.87299	0.631977
JL003_RS09790	-0.53856	0.631545
JL003_RS22195	-0.57533	0.631529
JL003_RS18830	-0.71769	0.631518
JL003_RS07720	0.369499	0.631003
JL003_RS00725	0.564414	0.630977
JL003_RS04930	-0.78931	0.630224
JL003_RS05615	0.409888	0.629848
JL003_RS04330	-0.46772	0.629124
JL003_RS19820	-0.87096	0.628884
JL003_RS19195	-1.32789	0.628562
JL003_RS12065	-0.98596	0.627331
JL003_RS12355	-1.26027	0.627166
JL003_RS19540	-0.28287	0.627121
JL003_RS02470	0.760371	0.626791
JL003_RS19205	-1.24432	0.626116
JL003_RS16325	0.645815	0.626006
JL003_RS00540	-0.34556	0.625863
JL003_RS13590	-1.23102	0.625516
JL003_RS19140	-0.76799	0.624887
JL003_RS19675	-0.25643	0.623878
JL003_RS22430	-0.51914	0.623353
JL003_RS19155	0.549101	0.623283
JL003_RS07470	-0.52002	0.62316
__ambiguous	-0.69089	0.623152
JL003_RS14170	0.622858	0.622883
JL003_RS22255	-0.50153	0.622259
JL003_RS11805	0.61715	0.621822
JL003_RS12650	0.292624	0.621796
JL003_RS19020	0.489467	0.621573
JL003_RS17265	-0.4701	0.620415
JL003_RS11415	-0.42172	0.618927
JL003_RS16895	-0.92199	0.618371
JL003_RS12630	-0.71069	0.618345
JL003_RS14800	-0.85091	0.618023
JL003_RS21690	-0.35305	0.617161
JL003_RS05415	0.430793	0.615808
JL003_RS16620	-0.92594	0.614947
JL003_RS21830	-0.48682	0.614777
JL003_RS24150	0.392513	0.613787
JL003_RS23520	0.39131	0.613305
JL003_RS05235	0.82196	0.61265
JL003_RS15415	-0.49546	0.612269
JL003_RS22945	-0.46608	0.612009
JL003_RS26145	-0.9151	0.611575
JL003_RS20485	-0.67604	0.610939
JL003_RS09450	-1.5542	0.610892
JL003_RS22360	-0.64086	0.610707
JL003_RS04455	0.56771	0.607274
JL003_RS18345	-0.47746	0.606428
JL003_RS14330	-0.72202	0.606129
JL003_RS05365	-0.58078	0.605356
JL003_RS21945	0.491339	0.605329
JL003_RS16740	-0.50565	0.605055
JL003_RS26900	0.415045	0.604272
JL003_RS04570	0.772001	0.603805
JL003_RS15120	0.425225	0.603555
JL003_RS18190	-0.8292	0.603319
JL003_RS13520	-0.55639	0.603197
JL003_RS13690	-0.79664	0.602439
JL003_RS20570	-0.44424	0.602292
JL003_RS00380	-0.67723	0.602018
JL003_RS03720	1.09203	0.599989
JL003_RS23195	-0.45236	0.599726
JL003_RS14615	-0.93825	0.599601
JL003_RS23890	-0.51434	0.599327
JL003_RS04375	0.770936	0.598998
JL003_RS02675	-0.40127	0.597934
JL003_RS14135	-0.49498	0.597179
JL003_RS18770	-0.3098	0.597145
JL003_RS14015	-1.23386	0.596874
JL003_RS26055	0.83182	0.596248
JL003_RS11290	-0.5262	0.595951
JL003_RS20095	-0.6745	0.595891
JL003_RS22230	-0.64911	0.5947
JL003_RS17845	0.52932	0.59447
JL003_RS06950	0.471165	0.593558
JL003_RS18095	-0.62071	0.593122
JL003_RS24065	0.605589	0.592879
JL003_RS13695	-0.63061	0.592603
JL003_RS01000	0.418637	0.592188
JL003_RS00070	0.323145	0.590448
JL003_RS24735	-0.3362	0.590398
JL003_RS01080	0.541028	0.590395
JL003_RS26430	-0.75518	0.590325
JL003_RS02210	0.4905	0.589864
JL003_RS12060	-0.88076	0.588917
JL003_RS16345	-1.03891	0.588787
JL003_RS11020	-0.44935	0.588168
JL003_RS25005	-0.54879	0.587789
JL003_RS15570	-0.63638	0.586878
JL003_RS12210	1.02394	0.586837
JL003_RS05385	-0.49564	0.586723
JL003_RS20670	0.433155	0.586565
JL003_RS23955	0.44591	0.586409
JL003_RS13605	-0.48257	0.586356
JL003_RS19810	0.593224	0.585352
JL003_RS00415	0.2876	0.58487
JL003_RS19305	0.44095	0.584544
JL003_RS00930	-0.93943	0.58339
JL003_RS20450	-0.8817	0.583348
JL003_RS12255	-0.34382	0.582897
JL003_RS04465	-0.72434	0.581482
JL003_RS00830	-0.46951	0.581408
JL003_RS21755	-0.82718	0.580907
JL003_RS03575	-0.30177	0.580089
JL003_RS03850	-0.65815	0.579933
JL003_RS16275	-1.1575	0.579484
JL003_RS19085	-0.27843	0.579139
JL003_RS23565	-0.82013	0.57892
JL003_RS23995	-2.0971	0.578847
JL003_RS21250	0.512891	0.578783
JL003_RS00365	0.648885	0.578215
JL003_RS10090	-0.5011	0.577133
JL003_RS20595	0.618585	0.57519
JL003_RS05350	-0.36855	0.575039
JL003_RS12280	-0.44326	0.574064
JL003_RS07385	0.394352	0.573117
JL003_RS14710	0.467866	0.572614
JL003_RS08105	-0.22618	0.572606
JL003_RS00855	0.514094	0.570673
JL003_RS17375	0.479333	0.56897
JL003_RS20350	0.564868	0.568031
JL003_RS13455	-0.35226	0.568015
JL003_RS00525	-0.95169	0.567792
JL003_RS10670	-0.52039	0.567336
JL003_RS00150	-0.38425	0.566537
JL003_RS09965	0.806393	0.566437
JL003_RS04185	-0.54597	0.565745
JL003_RS13425	0.446588	0.565547
JL003_RS21955	0.402054	0.565113
JL003_RS09605	-0.4083	0.56499
JL003_RS16490	0.634666	0.56473
JL003_RS02565	0.275545	0.563813
JL003_RS10135	-0.5285	0.563446
JL003_RS10860	-0.43782	0.562035
JL003_RS18975	0.428665	0.561296
JL003_RS19310	0.450978	0.561285
JL003_RS19300	0.403259	0.560178
JL003_RS07885	0.495625	0.559595
JL003_RS12105	-1.06827	0.559278
JL003_RS22440	0.493237	0.559166
JL003_RS15630	-0.89621	0.559059
JL003_RS24730	-0.28435	0.557691
JL003_RS10970	0.490825	0.556727
JL003_RS23455	-0.59461	0.556508
JL003_RS23715	-0.34002	0.556377
JL003_RS21855	-1.26282	0.556238
JL003_RS16310	0.751512	0.555534
JL003_RS28475	-1.96226	0.554973
JL003_RS20340	-1.33294	0.554451
JL003_RS24940	-0.44101	0.553492
JL003_RS12600	-0.54295	0.552666
JL003_RS09170	-2.58996	0.552252
JL003_RS00135	-0.3173	0.551518
JL003_RS11980	-0.42252	0.550156
JL003_RS04450	-0.32937	0.548684
JL003_RS10155	-0.40851	0.548589
JL003_RS21405	0.65716	0.548047
JL003_RS25220	0.463428	0.547643
JL003_RS13020	0.492758	0.547592
JL003_RS22355	-0.62431	0.546978
JL003_RS13025	0.526671	0.546853
JL003_RS08545	-0.69747	0.546397
JL003_RS15650	0.419713	0.545996
JL003_RS19090	-0.32192	0.545053
JL003_RS19055	-0.60672	0.544363
JL003_RS14760	0.686986	0.544112
JL003_RS25110	0.461697	0.543857
JL003_RS02110	0.358878	0.543718
JL003_RS15220	-0.7226	0.543644
JL003_RS13445	-0.58172	0.542995
JL003_RS19630	-1.11989	0.542821
JL003_RS11685	-0.72511	0.542705
JL003_RS16610	-0.29624	0.542429
JL003_RS11105	-0.42087	0.541768
JL003_RS16075	-0.28062	0.5416
JL003_RS18180	-0.80296	0.540793
JL003_RS00890	0.454708	0.539877
JL003_RS04480	-0.54592	0.539682
JL003_RS18670	0.648776	0.539605
JL003_RS25285	-0.54629	0.539531
JL003_RS00945	-0.41918	0.539165
JL003_RS21265	1.34019	0.539154
JL003_RS23435	-0.3177	0.53908
JL003_RS18195	-0.49976	0.537147
JL003_RS11825	-0.25866	0.536551
JL003_RS20030	-0.68911	0.536536
JL003_RS08220	-0.57963	0.535439
JL003_RS02235	0.337853	0.534977
JL003_RS09275	0.311349	0.534965
JL003_RS14525	0.484054	0.534722
JL003_RS05755	0.523408	0.533859
JL003_RS14930	-0.52443	0.533605
JL003_RS25345	0.25069	0.53351
JL003_RS13610	-0.38472	0.532998
JL003_RS24115	-0.63302	0.532946
JL003_RS28425	0.531213	0.53208
JL003_RS11785	-0.46708	0.532048
JL003_RS18350	-0.62634	0.53178
JL003_RS19075	-0.52793	0.531342
JL003_RS09530	-0.51879	0.531241
JL003_RS20165	-0.71245	0.531124
JL003_RS02220	-0.53049	0.531076
JL003_RS22165	0.639352	0.530232
JL003_RS13825	-0.21976	0.529708
JL003_RS26510	-0.69947	0.529673
JL003_RS11880	-0.63237	0.529396
JL003_RS22675	-0.79517	0.528948
JL003_RS22290	-0.47406	0.528165
JL003_RS08190	-0.28744	0.527756
JL003_RS09760	-0.7266	0.527548
JL003_RS24875	-0.4673	0.527127
JL003_RS18955	0.537626	0.52712
JL003_RS07740	0.407426	0.526045
JL003_RS28130	-1.5907	0.525654
JL003_RS10565	-1.0695	0.525641
JL003_RS19975	-0.89692	0.525397
JL003_RS14665	-0.50616	0.524411
JL003_RS25875	-0.46642	0.524267
JL003_RS03135	0.457202	0.522978
JL003_RS19655	-0.52044	0.522423
JL003_RS07505	-0.36707	0.519263
JL003_RS21035	-0.42288	0.519125
JL003_RS01740	0.584082	0.518972
JL003_RS13535	-1.87104	0.517703
JL003_RS19755	-0.40759	0.516992
JL003_RS11665	-0.36316	0.516896
JL003_RS23410	0.31912	0.516552
JL003_RS05620	0.333718	0.516514
JL003_RS04335	-0.53319	0.516197
JL003_RS08720	-1.21474	0.516146
JL003_RS14460	-0.3696	0.515887
JL003_RS17850	0.400066	0.515328
JL003_RS10960	-0.3369	0.514394
JL003_RS28055	1.08862	0.513754
JL003_RS17745	-1.35804	0.513549
JL003_RS14220	0.225244	0.512369
JL003_RS22250	-0.41583	0.512022
JL003_RS14400	0.280456	0.511686
JL003_RS13700	-0.84772	0.511626
JL003_RS16155	-1.81348	0.511476
JL003_RS11060	-0.37689	0.510778
JL003_RS10545	-0.34202	0.510322
JL003_RS09475	0.486292	0.509891
JL003_RS02510	0.507459	0.509668
JL003_RS22535	0.350805	0.509513
JL003_RS00460	-0.43378	0.50945
JL003_RS19330	0.422088	0.50908
JL003_RS22140	-0.48612	0.50846
JL003_RS03480	-0.92548	0.508183
JL003_RS14070	-0.63347	0.508137
JL003_RS03495	-0.35354	0.50787
JL003_RS04575	0.67327	0.5075
JL003_RS05035	0.468994	0.506809
JL003_RS22485	-0.21805	0.50646
JL003_RS09930	-0.97655	0.504536
JL003_RS11450	-0.41772	0.50397
JL003_RS07695	-1.27632	0.503914
JL003_RS01055	0.528255	0.50231
JL003_RS16335	-0.81491	0.501902
JL003_RS05475	-0.48521	0.501024
JL003_RS03680	-0.46474	0.500933
JL003_RS12395	-0.75795	0.500449
JL003_RS02240	0.427969	0.500316
JL003_RS01075	0.35014	0.499806
JL003_RS08745	0.369986	0.49905
JL003_RS25885	-0.47709	0.498936
JL003_RS13010	-0.38734	0.498697
JL003_RS19485	0.450756	0.498276
JL003_RS18175	-1.45622	0.498188
JL003_RS08235	0.501738	0.497914
JL003_RS15705	0.560112	0.497484
JL003_RS17885	0.510166	0.497293
JL003_RS24045	0.566582	0.496907
JL003_RS16805	-1.45013	0.496623
JL003_RS04925	0.439257	0.496035
JL003_RS07445	0.403613	0.494906
JL003_RS03640	-0.34612	0.494564
JL003_RS15130	-0.40566	0.494021
JL003_RS09310	0.310244	0.493898
JL003_RS13195	-0.68104	0.492785
JL003_RS18480	-0.48636	0.492782
JL003_RS14915	0.390228	0.492266
JL003_RS10965	-0.44912	0.491579
JL003_RS24790	1.29483	0.490964
JL003_RS00345	-0.77667	0.490549
JL003_RS02325	-0.31387	0.490199
JL003_RS05745	-0.4498	0.48996
JL003_RS15355	-0.60597	0.488855
JL003_RS22610	-0.27117	0.488749
JL003_RS15985	0.532757	0.488734
JL003_RS12490	0.533362	0.488713
JL003_RS23600	-0.47331	0.488422
JL003_RS23845	0.305949	0.487513
JL003_RS25240	0.376371	0.48735
JL003_RS22520	0.386984	0.486963
JL003_RS17895	0.401798	0.48676
JL003_RS11815	0.37446	0.486548
JL003_RS05480	-0.4499	0.485714
JL003_RS22740	0.252282	0.485135
JL003_RS05420	-0.22801	0.484016
JL003_RS22660	0.426907	0.483954
JL003_RS22580	-0.42855	0.483176
JL003_RS13565	0.300876	0.482653
JL003_RS13230	-0.31208	0.482584
JL003_RS05240	0.789898	0.482525
JL003_RS12080	0.321647	0.482429
JL003_RS05140	0.507212	0.48224
JL003_RS17285	0.38154	0.482237
JL003_RS20935	-0.32941	0.482092
JL003_RS19895	-0.23509	0.481141
JL003_RS19315	0.397041	0.481123
JL003_RS14590	0.271749	0.480154
JL003_RS03755	0.314726	0.480105
JL003_RS26495	1.64273	0.47995
JL003_RS00740	-0.62652	0.479818
JL003_RS10575	-0.46037	0.478203
JL003_RS20305	0.408453	0.477543
JL003_RS16060	-0.61049	0.476523
JL003_RS19955	-0.36683	0.476167
JL003_RS13000	-0.6543	0.4757
JL003_RS04360	0.489292	0.474541
JL003_RS14380	-0.32954	0.474273
JL003_RS16100	-0.48204	0.474111
JL003_RS10480	-0.51836	0.473858
JL003_RS00315	-1.73464	0.473547
JL003_RS06170	-0.38282	0.473251
JL003_RS11155	0.457519	0.472891
JL003_RS14295	-0.44701	0.472609
JL003_RS13075	-0.71947	0.472572
JL003_RS06920	-0.29247	0.472487
JL003_RS00385	0.44893	0.471959
JL003_RS20415	-0.73993	0.471722
JL003_RS11495	0.457968	0.471394
JL003_RS18365	0.295516	0.471378
JL003_RS22320	0.488242	0.471327
JL003_RS06865	0.353393	0.470699
JL003_RS16785	-0.56995	0.470219
JL003_RS12905	0.44431	0.470147
JL003_RS00115	0.430218	0.469574
JL003_RS01705	1.08884	0.469373
JL003_RS17425	0.430129	0.469349
JL003_RS21065	-0.64997	0.469138
JL003_RS11520	0.402341	0.468771
JL003_RS02415	0.308022	0.46787
JL003_RS17325	0.311305	0.467727
JL003_RS00495	-1.32156	0.467146
JL003_RS23590	-0.28189	0.467071
JL003_RS19225	-0.52437	0.466907
JL003_RS20890	-0.68555	0.466485
JL003_RS08875	-1.94566	0.466427
JL003_RS02180	-0.60633	0.465261
JL003_RS18845	-0.25857	0.465086
JL003_RS13155	-0.56861	0.464822
JL003_RS22145	-0.56788	0.46447
JL003_RS24835	-0.27271	0.464162
JL003_RS00405	0.300595	0.463013
JL003_RS11475	-0.68545	0.46189
JL003_RS11285	-0.34403	0.46137
JL003_RS18600	-0.40643	0.461305
JL003_RS19505	0.468441	0.459756
JL003_RS07405	-0.3805	0.459527
JL003_RS08730	-0.38277	0.45945
JL003_RS22345	-0.30285	0.459189
JL003_RS05760	0.216875	0.45892
JL003_RS12290	-0.28904	0.458896
JL003_RS21505	-0.40746	0.458777
JL003_RS10150	-0.26384	0.458379
JL003_RS15745	-0.41389	0.458371
JL003_RS22615	-0.19394	0.45775
JL003_RS01315	-0.29715	0.457329
JL003_RS25380	-1.04293	0.456932
JL003_RS00760	-0.43852	0.456863
JL003_RS18880	-0.32168	0.455575
JL003_RS07415	0.458182	0.455391
JL003_RS23935	-0.44027	0.454569
JL003_RS19650	0.244414	0.454492
JL003_RS23835	0.34189	0.453648
JL003_RS21710	-0.62359	0.452897
JL003_RS26025	0.460807	0.452233
JL003_RS14700	0.235469	0.451555
JL003_RS00110	0.515281	0.451377
JL003_RS16615	-0.29415	0.451103
JL003_RS10810	-0.65484	0.451054
JL003_RS17570	-0.36107	0.451041
JL003_RS14285	0.304971	0.450777
JL003_RS14610	-0.58294	0.450743
JL003_RS08760	0.403044	0.449246
JL003_RS13375	0.438142	0.449041
JL003_RS16665	0.363418	0.447797
JL003_RS03685	-0.32422	0.447755
JL003_RS20965	0.325864	0.445722
JL003_RS17825	-0.66203	0.445427
JL003_RS05005	0.406648	0.445348
JL003_RS13575	-0.8855	0.445223
JL003_RS13745	-0.51908	0.444688
JL003_RS02025	-0.88148	0.444122
JL003_RS10645	0.38021	0.443785
JL003_RS12270	0.468377	0.443751
JL003_RS24970	-0.77637	0.443179
JL003_RS23130	-0.21218	0.442669
JL003_RS09325	0.416153	0.44226
JL003_RS00550	-0.28175	0.44219
JL003_RS09335	-0.25237	0.44197
ISEc43 family transposase	1.57908	0.44157
JL003_RS13770	-0.42546	0.441177
JL003_RS14465	-0.28785	0.441135
JL003_RS24040	0.638994	0.440568
JL003_RS25665	-1.08139	0.44053
JL003_RS07020	-0.31965	0.440224
JL003_RS16440	-0.27352	0.440192
JL003_RS04205	-0.34369	0.438451
JL003_RS07410	0.448788	0.437912
JL003_RS25525	-0.56432	0.4376
JL003_RS14150	-0.45184	0.437393
JL003_RS02480	-0.47323	0.437077
JL003_RS04640	-1.09934	0.436513
JL003_RS21705	0.432876	0.436403
JL003_RS25540	0.307788	0.435757
JL003_RS22005	0.436791	0.435685
JL003_RS22475	0.253138	0.435205
JL003_RS15545	-0.49054	0.435
JL003_RS21880	-0.96379	0.434874
JL003_RS14265	-0.36936	0.434671
JL003_RS03725	0.930928	0.434021
JL003_RS00530	-0.94225	0.434004
JL003_RS20370	-0.49291	0.433571
JL003_RS17460	-0.61182	0.433501
JL003_RS08655	0.290695	0.433169
JL003_RS11230	0.337027	0.43294
JL003_RS24860	-0.32679	0.432246
JL003_RS08660	0.43739	0.432134
JL003_RS11170	-0.50225	0.431819
JL003_RS12325	0.750893	0.431222
JL003_RS17240	-0.33346	0.430943
JL003_RS07465	-0.25849	0.430765
JL003_RS28085	0.523827	0.429997
JL003_RS09640	0.430013	0.429581
JL003_RS25990	0.360345	0.428312
JL003_RS16780	-0.57949	0.428071
JL003_RS07805	0.432444	0.427359
JL003_RS11765	-0.30895	0.426648
JL003_RS12195	-0.42744	0.426377
JL003_RS08025	0.377299	0.425383
JL003_RS17380	0.393606	0.425081
JL003_RS02670	-0.23762	0.424807
JL003_RS14300	0.362183	0.424571
JL003_RS18535	-0.50089	0.424394
JL003_RS09905	-0.82868	0.424064
JL003_RS07460	0.292853	0.424026
JL003_RS23895	-0.40714	0.423766
JL003_RS13670	-0.40375	0.423562
JL003_RS23930	0.255336	0.423525
JL003_RS21130	-0.56755	0.423237
JL003_RS19805	-0.29011	0.423147
JL003_RS07590	0.281085	0.422331
JL003_RS18980	0.390447	0.421365
JL003_RS06975	-0.44114	0.421359
JL003_RS15075	-0.36559	0.421225
JL003_RS11800	-0.39042	0.420525
JL003_RS05495	-0.33361	0.420336
JL003_RS01065	-0.36791	0.420121
JL003_RS18855	0.396821	0.419176
JL003_RS23245	0.406636	0.418566
JL003_RS13400	-0.81029	0.41808
JL003_RS14005	0.33187	0.418001
JL003_RS10070	-0.31192	0.417958
JL003_RS22590	0.40283	0.416587
JL003_RS01805	-0.39045	0.416483
JL003_RS13765	0.246969	0.415941
JL003_RS21095	0.254914	0.415622
JL003_RS23140	-0.28163	0.415225
JL003_RS19500	0.326888	0.415116
JL003_RS04980	0.428861	0.414956
[truncated: 1,923 more rows]

## Sheet: Figure 3B
Gene	Pathway	Impact	Count
bamD	Cell envelope/division	1	5
ftsH	Cell envelope/division	1	4
ftsY	Cell envelope/division	1	6
murB	Cell envelope/division	1	5
murQ	Cell envelope/division	3	2
aceK	Central carbon/TCA	3	2
fumC	Central carbon/TCA	1	1
gltA	Central carbon/TCA	1	22
icd	Central carbon/TCA	3	2
gyrA	DNA replication/repair	1	2
mutT	DNA replication/repair	3	2
mntH	Ion/pH homeostasis	1	1
nhaA	Ion/pH homeostasis	2	1
zntA	Ion/pH homeostasis	3	3
aaeB	Transport/efflux/porins	1	4
abpB	Cell envelope/division	1	3
acrF	Transport/efflux/porins	2	1
agaR	Regulatory/stress	2	2
allD	Central carbon/TCA	1	3
alr	Cell envelope/division	3	8
araC	Regulatory/stress	3	2
araJ	Transport/efflux/porins	2	2
argI	Other/unknown	2	3
arpA	Regulatory/stress	3	1
asnS	Transcription/translation	1	9
baeS	Regulatory/stress	2	7
bcsA	Cell envelope/division	1	8
betA	Other/unknown	1	9
bioH	Other/unknown	1	1
cbeA	Regulatory/stress	1	5
cbpM	Regulatory/stress	1	13
cbtA	Regulatory/stress	3	16
cca	Transcription/translation	2	1
cheA	Regulatory/stress	1	8
chpS	Regulatory/stress	1	2
cmtA	Other/unknown	1	8
coaA	Other/unknown	1	1
cobU	Other/unknown	1	6
codB	Transport/efflux/porins	1	7
cpdA	Regulatory/stress	1	1
cpsG	Cell envelope/division	2	1
curA	Other/unknown	3	5
cynR	Regulatory/stress	1	5
cysA	Transport/efflux/porins	1	1
cysS	Transcription/translation	1	14
dapD	Cell envelope/division	1	1
deoC	Central carbon/TCA	1	8
dkgB	Central carbon/TCA	1	10
dpaA	Cell envelope/division	1	11
eptA	Cell envelope/division	2	6
essD	Other/unknown	1	12
evgS	Regulatory/stress	2	17
fadB	Central carbon/TCA	1	1
fadE	Central carbon/TCA	1	10
fadH	Central carbon/TCA	1	5
fecB	Transport/efflux/porins	1	7
fimZ	Regulatory/stress	1	1
flu	Cell envelope/division	3	33
fsaB	Central carbon/TCA	2	1
galF	Cell envelope/division	1	14
garD	Central carbon/TCA	2	8
garP	Regulatory/stress	1	12
gatD	Central carbon/TCA	1	19
gatR	Regulatory/stress	3	1
gcvA	Regulatory/stress	1	1
gdhA	Other/unknown	3	2
gfcE	Cell envelope/division	1	2
ggt	Oxidative/thiol systems	3	5
glgS	Regulatory/stress	1	2
glnE	Regulatory/stress	1	18
gltX	Transcription/translation	1	11
gpt	Other/unknown	1	2
hchA	Oxidative/thiol systems	3	2
hemH	Other/unknown	1	1
hlyE	Cell envelope/division	3	3
hokB	Regulatory/stress	3	1
hsrA	Transport/efflux/porins	1	5
htrE	Cell envelope/division	2	9
hydN	Respiration/ETC	1	1
idnO	Central carbon/TCA	1	25
idnT	Transport/efflux/porins	1	2
ilvN	Other/unknown	3	7
intR	DNA replication/repair	3	1
kduD	Central carbon/TCA	1	5
kgtP	Transport/efflux/porins	1	11
ldrA	Regulatory/stress	1	4
ldrD	Regulatory/stress	2	1
lgoD	Central carbon/TCA	2	1
lgoR	Regulatory/stress	3	6
lrhA	Regulatory/stress	2	1
lsrA	Transport/efflux/porins	3	3
lsrB	Transport/efflux/porins	3	17
lsrC	Transport/efflux/porins	3	10
lsrD	Transport/efflux/porins	2	2
lsrF	Other/unknown	2	2
lsrK	Regulatory/stress	3	12
lsrR	Regulatory/stress	3	10
luxS	Regulatory/stress	1	4
metQ	Transport/efflux/porins	1	2
metR	Regulatory/stress	1	1
miaB	Transcription/translation	1	16
mntS	Ion/pH homeostasis	1	8
moaA	Other/unknown	1	28
mocA	Other/unknown	1	1
nadA	Other/unknown	1	14
nadD	Other/unknown	1	2
nanX	Transport/efflux/porins	1	3
narV	Respiration/ETC	3	3
nepI	Transport/efflux/porins	2	7
nfrB	Cell envelope/division	1	1
nmpC	Transport/efflux/porins	3	20
nrdR	DNA replication/repair	1	4
nupX	Transport/efflux/porins	2	3
panC	Other/unknown	1	4
panD	Other/unknown	1	18
pdxK	Other/unknown	1	3
pepD	Other/unknown	1	2
phr	DNA replication/repair	2	2
prlC	Other/unknown	1	5
proS	Transcription/translation	1	2
prpB	Central carbon/TCA	3	3
psuK	Other/unknown	3	5
purD	Other/unknown	1	2
putA	Other/unknown	1	1
qorA	Oxidative/thiol systems	1	5
rapA	Transcription/translation	1	16
rdgC	DNA replication/repair	1	11
recJ	DNA replication/repair	1	8
rfbD	Cell envelope/division	3	3
rhaA	Central carbon/TCA	2	1
rihC	Other/unknown	3	1
rlmM	Transcription/translation	1	3
rplS	Transcription/translation	1	15
rpnC	DNA replication/repair	2	11
rpnE	DNA replication/repair	2	1
rseA	Regulatory/stress	1	13
rspA	Other/unknown	2	3
speF	Other/unknown	2	2
tap	Regulatory/stress	2	1
tfaD	Other/unknown	2	1
tfaQ	Other/unknown	3	2
tmaR	Regulatory/stress	1	6
topAI	Regulatory/stress	3	5
torD	Respiration/ETC	2	2
torR	Regulatory/stress	1	12
tpr	Cell envelope/division	2	2
trmA	Transcription/translation	1	5
trmO	Transcription/translation	1	2
udp	Other/unknown	3	1
uhpC	Regulatory/stress	1	12
uhpT	Transport/efflux/porins	1	1
vsr	DNA replication/repair	1	21
waaG	Cell envelope/division	2	7
waaP	Cell envelope/division	3	9
zitB	Ion/pH homeostasis	3	1
fur	Oxidative/thiol systems	1	4
katE	Oxidative/thiol systems	3	2
nhaR	Regulatory/stress	3	2
cydA	Respiration/ETC	1	11
rpoC	Transcription/translation	1	1
emrE	Transport/efflux/porins	2	1
emrK	Transport/efflux/porins	1	1
emrY	Transport/efflux/porins	1	10

## Sheet: Figure 4
Untreated
time	Drug free log10 cfu/mL	Drug log10 cfu/mL
0	700000	1
1	1000000	1
3	20000000	1
6	820000000	60
8	4500000000	60
24	9000000000	330
48	22000000000	300
72	60000000000	8000
500 mg AMX
0	1400000	1
1	700000	1
3	1500000	1
6	59000000	1
8	2000000000	40
48	13000000000	210
72	13000000000	5700
40 mg/L q8h infusion
0	1180000	1
1	1070000	1
3	2700000	1
6	320000000	310
8	4300000000	440
24	5900000000	400
48	5200000000	400
72	33000000000	2900
80mg/L q8h infusion
0	1620000	1
1	3700000	1
3	39000000	130
6	1280000000	370
8	5100000000	530
24	26000000000	10
48	21000000000	2400
72	50000000000	5000
160mg/L q8h infusion
0	1240000	1
1	1600000	1
3	3400000	1
6	3800000000	260
8	4400000000	620
24	13000000000	30
48	11000000000	1200
72	29000000000	3000
AMX 500 mg/1m/L CLV
0	1300000	1
1	110000	1
3	1030000	10
6	11200000	30
8	670000000	330
24	1100000000	830000
48	7300000000	28000000
72	37000000000	140000000
AMX 500 mg/2.5 m/L CLV
0	1300000	1
1	150000	1
3	32000	1
6	300	1
8	3500	20
24	330000000	3000000
48	4300000000	32000000
72	400000000	160000000
AMX 500 mg/5 m/L CLV
0	1500000	1
1	250000	1
3	480000	1
6	800	100
8	4600	580
24	2100000000	58000000
48	3300000000	110000000
72	22000000000	2000000000
AMX 40 mg/L / CLV 125 mg q8h
0	2800000	1
1	790000	1
3	280	1
6	40	30
8	430	210
24	600000000	47000000
48	6300000000	1500000000
72	25000000000	1880000000
AMX 80 mg/L / CLV 125 mg q8h
0	1430000	1
1	970000	1
3	260	1
6	20	1
8	240	50
24	62400000	38400000
48	2800000000	2160000000
72	51000000000	2880000000
AMX 160 mg/L / CLV 125 mg q8h
0	1190000	1
1	520000	1
3	30	1
6	1	1
8	1	1
24	1	1
48	72000000	6000
72	3900000000	3100000000

## Sheet: Figure 5
A
Untreated
16S
9.43	9.028	9.551	8.817	9.171	9.159	7.169	9.651	9.22	9.20049	9.27565	9.40972	7.27301	7.2992	7.15241	18.5472	20.1171	19.9772
TEM-1
23.842	24.317	23.751	20.251	20.076	20.968	20.291	20.55	19.781	23.1038	22.8795	22.5261	23.4593	23.3488	23.3864	31.1916	31.7156	31.0831
AMX 500 mg/kg
16S
8.817	8.778	8.774	9.171	9.248	9.277	7.846	7.823	7.452	9.51	9.302	9.189
TEM-1
20.251	20.234	19.739	20.076	20.104	20.149	20.399	20.876	20.874	17.366	17.296	17.308
AMX 500 mg/kg¦ CLV 1 mg/L
16S
7.169	6.858	7.282	9.651	9.651	9.319	9.651	9.426	9.265	12.245	11.899	11.929
TEM-1
20.291	20.119	20.207	20.55	20.496	20.27	20.483	19.977	19.673	17.003	16.935	17.108
AMX 500 mg/kg¦ CLV 2.5 mg/L
16S
9.556	9.861	9.95	20.516	20.448	19.579	10.718	7.846	7.665	10.287	9.794	9.784
TEM-1
20.482	20.411	20.39	30.387	30.103	30.194	19.547	20.408	20.273	19.679	19.669	19.737
AMX 500 mg/kg¦ CLV 5 mg/L
16S
10.49	10.327	10.318	11.113	11.062	11.142	9.579	10.858	10.718	5.983	6.381	5.964
TEM-1
19.881	20.053	20.098	19.199	18.991	19.121	18.209	19.51	19.558	15.97	15.856	15.861
AMX 40 mg/L¦ CLV 125 mg q8h
16S
9.579	9.373	9.335	9.51	9.302	9.189	9.591	9.241	9.407	11.0006	11.096	11.0578
TEM-1
18.252	18.266	18.124	17.366	17.296	17.308	18.589	18.477	18.486	18.4992	18.1259	18.639
AMX 80 mg/L¦ CLV 25 mg/L q8h
16S
12.245	11.899	11.929	10.287	9.794	9.784	5.983	6.381	5.964	11.354	11.216	11.393
TEM-1
17.003	16.935	17.108	19.679	19.669	19.737	15.97	15.856	15.861	18.965	18.908	18.816
AMX 160 mg/L¦ CLV 125 mg q8h
16S
9.591	9.241	9.407	11.354	11.216	11.393	8.299	8.299	7.564	9.579	9.373	9.335
TEM-1
18.589	18.477	18.486	18.965	18.908	18.816	18.427	18.469	18.364	18.252	18.266	18.124
B
	Sensitive cells							Resistant cells
W1	1
W2		1
W3			1
R1								9
R2									7
R3										6
R4											6
R5												4
R6													1
R7														7
C
Isolate	Phenotype	Replicate	IS26	IS21	IS1	IS6
WT1	Sensitive	1	1	0	1	1
WT1	Sensitive	2	1	0	1	1
WT1	Sensitive	3	1	0	1	1
WT2	Sensitive	1	1	0	1	1
WT2	Sensitive	2	1	0	1	1
WT2	Sensitive	3	1	0	1	1
WT3	Sensitive	1	1	0	1	1
WT3	Sensitive	2	1	0	1	1
WT3	Sensitive	3	1	0	1	1
R1	Resistant	1	1	1	1	1
R1	Resistant	2	1	1	1	1
R1	Resistant	3	1	1	1	1
R2	Resistant	1	1	0	1	1
R2	Resistant	2	1	0	1	1
R2	Resistant	3	1	0	1	1
R3	Resistant	1	1	0	1	1
R3	Resistant	2	1	0	1	1
R3	Resistant	3	1	0	1	1
R4	Resistant	1	1	1	1	1
R4	Resistant	2	1	1	1	1
R4	Resistant	3	1	1	1	1
R5	Resistant	1	1	1	1	1
R5	Resistant	2	1	1	1	1
R5	Resistant	3	1	1	1	1
R6	Resistant	1	1	1	1	1
R6	Resistant	2	1	1	1	1
R6	Resistant	3	1	1	1	1
R7	Resistant	1	1	1	1	1
R7	Resistant	2	1	1	1	1
R7	Resistant	3	1	1	1	1
D
IS Element	Phenotype	CDS	Upstream	Downstream	Both
IS26	Sensitive	0	0	0	3
IS26	Resistant	0	19	4	16
IS21	Sensitive	0	0	0	0
IS21	Resistant	0	19	0	0
IS1	Sensitive	0	0	0	3
IS1	Resistant	0	0	12	21
IS6	Sensitive	0	2	1	0
IS6	Resistant	0	12	25	0
E
dataset	contig	TEM_coords	Flanking_pairs	Primary_call_rule	Tn3-family_status	IS26_left_end	IS26_right_start	IS21_left_end	IS21_right_start	IS1_left_end	IS1_right_start	IS6_left_end	IS6_right_start
WT1	ptg000056l	1225-2085	IS26 + IS1	Multiple allowed; report all families with nearest left+right hits within Â±15kb	Disrupted (Tn2/3 fragment ~1154 bp)	690	8163			690	2232	456
WT2	ptg000030l	68190-69050	IS26 + IS1	Multiple allowed; report all families with nearest left+right hits within Â±15kb	Disrupted (Tn2/3 fragment ~1154 bp)	62112	69585			68043	69585		69877
WT3	ptg000024l	1821-2681	IS26 + IS1	Multiple allowed; report all families with nearest left+right hits within Â±15kb	Disrupted (Tn2/3 fragment ~1154 bp)	1286	8759			1286	2828	994
R1	ptg000013l	6493-7353	IS1	Multiple allowed; report all families with nearest left+right hits within Â±15kb	Disrupted (Tn2/3 fragment ~1154 bp)		7888			6346	7888		8122
R1	ptg000014l	5188-6048	IS1	Multiple allowed; report all families with nearest left+right hits within Â±15kb	Disrupted (Tn2/3 fragment ~1153 bp)		6580			5041	6580
R1	ptg000019l	5522-6382	IS1	Multiple allowed; report all families with nearest left+right hits within Â±15kb	Disrupted (Tn2/3 fragment ~1154 bp)	4987		1309		4987	6529	4753
R1	ptg000021l	6191-7051	IS26 + IS1	Multiple allowed; report all families with nearest left+right hits within Â±15kb	Disrupted (Tn2/3 fragment ~1154 bp)	5656	7679			5656	7198	5422
R1	ptg000022l	6408-7268	IS26 + IS1	Multiple allowed; report all families with nearest left+right hits within Â±15kb	Disrupted (Tn2/3 fragment ~1154 bp)	5562	7803			6261	7803		8037
R1	ptg000024l	3678-4538	IS26 + IS1	Multiple allowed; report all families with nearest left+right hits within Â±15kb	Disrupted (Tn2/3 fragment ~1154 bp)	3138	5073			3531	5073		5307
R1	ptg000025l	3768-4628	IS26 + IS1	Multiple allowed; report all families with nearest left+right hits within Â±15kb	Disrupted (Tn2/3 fragment ~1154 bp)	3233	5474			3233	4775	2999
R1	ptg000026l	5252-6112	IS26 + IS1	Multiple allowed; report all families with nearest left+right hits within Â±15kb	Disrupted (Tn2/3 fragment ~1154 bp)	4717	6929			4717	6259	4483
R1	ptg000028l	5666-6526	IS26 + IS1	Multiple allowed; report all families with nearest left+right hits within Â±15kb	Disrupted (Tn2/3 fragment ~1154 bp)	5131	7066			5131	6673	4897
R2	ptg000004l	1801-2661	IS26 + IS1	Multiple allowed; report all families with nearest left+right hits within Â±15kb	Disrupted (Tn2/3 fragment ~1154 bp)	1266	8750			1266	2808	1032
R2	ptg000023l	3317-4177	IS1	Multiple allowed; report all families with nearest left+right hits within Â±15kb	Disrupted (Tn2/3 fragment ~1154 bp)	2782				2782	4324	2548
R2	ptg000028l	10745-11605	IS26 + IS1	Multiple allowed; report all families with nearest left+right hits within Â±15kb	Disrupted (Tn2/3 fragment ~1154 bp)	10205	12140			10598	12140		12374
R2	ptg000029l	6236-7096	IS26 + IS1	Multiple allowed; report all families with nearest left+right hits within Â±15kb	Disrupted (Tn2/3 fragment ~1154 bp)	5419	7631			6089	7631		7865
R2	ptg000030l	3054-3914	IS26 + IS1	Multiple allowed; report all families with nearest left+right hits within Â±15kb	Disrupted (Tn2/3 fragment ~1154 bp)	2519	4542			2519	4061	2285
R2	ptg000034l	2139-2999	IS26 + IS1	Multiple allowed; report all families with nearest left+right hits within Â±15kb	Disrupted (Tn2/3 fragment ~1154 bp)	1604	9083			1604	3146	1370
R2	ptg000038l	2007-2867	IS26 + IS1	Multiple allowed; report all families with nearest left+right hits within Â±15kb	Disrupted (Tn2/3 fragment ~1154 bp)	1472	3407			1472	3014	1238
R3	ptg000012l	1600-2460	IS1	Multiple allowed; report all families with nearest left+right hits within Â±15kb	Disrupted (Tn2/3 fragment ~1154 bp)		2995			1453	2995		3287
R3	ptg000012l	20820-21680	IS26 + IS1	Multiple allowed; report all families with nearest left+right hits within Â±15kb	Disrupted (Tn2/3 fragment ~1154 bp)	14742	22215			20673	22215		22507
R3	ptg000013l	15485-16345	IS26 + IS1	Multiple allowed; report all families with nearest left+right hits within Â±15kb	Disrupted (Tn2/3 fragment ~1154 bp)	4335	16880			15338	16880
R3	ptg000014l	5330-6190	IS26 + IS1	Multiple allowed; report all families with nearest left+right hits within Â±15kb	Disrupted (Tn2/3 fragment ~1154 bp)	4795	12268			4795	6337	4491
R3	ptg000049l	5147-6007	IS26 + IS1	Multiple allowed; report all families with nearest left+right hits within Â±15kb	Disrupted (Tn2/3 fragment ~1154 bp)	4612	12087			4612	6154	4378
R3	ptg000061l	2-862	None/unclear	Multiple allowed; report all families with nearest left+right hits within Â±15kb	No Tn2/3 match		1490				1009
R4	ptg000009l	4300-5160	IS26 + IS1	Multiple allowed; report all families with nearest left+right hits within Â±15kb	No Tn2/3 match	3765		3765	3531	5700		5307
R4	ptg000021l	13987-14847	IS1	Multiple allowed; report all families with nearest left+right hits within Â±15kb	No Tn2/3 match	13452		13452	13218			14994
R4	ptg000022l	4200-5060	IS26 + IS1	Multiple allowed; report all families with nearest left+right hits within Â±15kb	No Tn2/3 match	3665		3665	3431	11144		5207
R4	ptg000026l	3263-4123	IS1	Multiple allowed; report all families with nearest left+right hits within Â±15kb	No Tn2/3 match	2728		2728	2494			4270
R4	ptg000027l	5042-5902	IS26 + IS1	Multiple allowed; report all families with nearest left+right hits within Â±15kb	No Tn2/3 match	4414		4895		6437		6437	6671
R4	ptg000029l	5983-6843	IS26 + IS1	Multiple allowed; report all families with nearest left+right hits within Â±15kb	No Tn2/3 match	5448		5448	5214	7471		6990
R5	ptg000005l	67676-68536	IS26 + IS1	Multiple allowed; report all families with nearest left+right hits within Â±15kb	No Tn2/3 match	61592		67529		69071		69071
R5	ptg000005l	86896-87756	IS26 + IS1	Multiple allowed; report all families with nearest left+right hits within Â±15kb	No Tn2/3 match	80818		86749		88291		88291
R5	ptg000018c	16762-17622	IS26 + IS1	Multiple allowed; report all families with nearest left+right hits within Â±15kb	No Tn2/3 match	10684		16615		18157		18090	18090
R5	ptg000024l	20987-21847	IS1	Multiple allowed; report all families with nearest left+right hits within Â±15kb	No Tn2/3 match	20452		20452	20160			21994
R6	ptg000007l	8010-8870	IS1	Multiple allowed; report all families with nearest left+right hits within Â±15kb	No Tn2/3 match	7475		7475	7241			9017
R7	ptg000016l	4302-5162	IS1	Multiple allowed; report all families with nearest left+right hits within Â±15kb	No Tn2/3 match			4155		5697		5697	5931
R7	ptg000016l	9578-10438	IS26 + IS1 + IS6	Multiple allowed; report all families with nearest left+right hits within Â±15kb	No Tn2/3 match	6516		9431	6010	10973		10973	11207
R7	ptg000019l	8050-8910	IS1	Multiple allowed; report all families with nearest left+right hits within Â±15kb	No Tn2/3 match	7515		7515	7281			9057
R7	ptg000020l	4690-5550	IS1	Multiple allowed; report all families with nearest left+right hits within Â±15kb	No Tn2/3 match	4155		4155	3921			5697
R7	ptg000021l	4436-5296	IS1	Multiple allowed; report all families with nearest left+right hits within Â±15kb	No Tn2/3 match	3901		3901	3667			5443
R7	ptg000023l	3281-4141	IS26 + IS1	Multiple allowed; report all families with nearest left+right hits within Â±15kb	No Tn2/3 match	2746		2746	2512	4681		4288
R7	ptg000024l	3599-4459	IS26 + IS1	Multiple allowed; report all families with nearest left+right hits within Â±15kb	No Tn2/3 match	3064		3064	2830	5087		4606
CLV1	ptg000003c	2867-3727	IS1	Multiple allowed; report all families with nearest left+right hits within Â±15kb	No Tn2/3 match			2720		4262		4262	4496
CLV2	ptg000027l	5790-6650	None/unclear	Multiple allowed; report all families with nearest left+right hits within Â±15kb	No Tn2/3 match					7185
CLV3	ptg000040l	9600-10460	IS26	Multiple allowed; report all families with nearest left+right hits within Â±15kb	No Tn2/3 match	9065				16538

## Sheet: Figure 7
A
	Untreated
Time	Drug Free log10(CFU/mL)	Drug Free log10(CFU/mL)
0	1200000	10
1	1400000	10
3	72000000	10
6	4300000000	320
8	5800000000	260
24	6800000000	1600
48	28000000000	2400
72	20000000000	2300
96	17000000000	2700
	AMX alone-Urine PK
0	990000	10
1	360000	10
3	260000	10
6	670000	60
8	13800000	240
24	2700000000	5000
48	6100000000	3900
72	4300000000	22000
96	26000000000	200000
	CLV alone-Urine PK
0	640000	10
1	430000	10
3	50	10
6	10	10
8	140	10
24	93000	10
48	4500000	10
54	25000000	10
		10
	AMX CLV-Urine PK
0	600000	10
1	6700	10
3	20	10
6	50	10
8	10	10
24	10	10
48	10	10
72	10	10
96	10	10
B
n=6; MIC: 4 mg/L
	0	0.0625	0.125	0.25	0.5	1	2	4	8	16	32	64	CLV
256	1.2669	0.0438	0.0432	0.0425	0.0427	0.0422	0.0421	0.0421	0.0415	0.0474	0.0421	0.0417
128	1.3291	1.1455	0.044	0.0419	0.0416	0.0419	0.0408	0.0408	0.0448	0.0415	0.049	0.0406
64	1.3386	1.1498	0.0431	0.051	0.0475	0.0423	0.041	0.0405	0.0448	0.0404	0.0406	0.0403
32	1.3219	1.1218	1.1062	0.7756	0.0438	0.0439	0.0429	0.0422	0.0428	0.0427	0.042	0.041
16	1.2072	0.9049	1.1126	1.1392	0.0423	0.0415	0.0423	0.0426	0.0428	0.0423	0.0431	0.0557
4	1.2423	1.1106	0.9453	0.7117	0.8429	1.0646	0.0429	0.0432	0.0435	0.0504	0.0441	0.0565
2	1.312	1.2075	1.1188	0.9741	0.6188	0.7623	0.8491	0.0419	0.0436	0.0433	0.0441	0.0561
0	1.3569	1.2946	1.2882	1.2825	1.285	1.2639	1.1945	1.0619	0.7484	0.0492	0.0437	0.0466
AMX
n=6; MIC: 32 mg/L
	0	0.0625	0.125	0.25	0.5	1	2	4	8	16	32	64	CLV
256	1.2688	1.1873	1.147	1.0436	0.7362	0.0422	0.0422	0.0423	0.0419	0.0434	0.0412	0.0416
128	1.2884	1.2002	1.1303	1.1275	0.8704	0.0426	0.0407	0.0406	0.0405	0.0409	0.0407	0.0409
64	1.2992	1.2304	1.1803	1.1234	1.0931	0.0692	0.043	0.0402	0.0403	0.0404	0.0402	0.0402
32	1.2887	1.2428	1.2103	1.1321	1.095	0.9235	0.0411	0.0408	0.0411	0.0411	0.0403	0.0404
16	1.1999	1.1274	1.0994	1.0477	1.0907	1.0891	0.77	0.0409	0.0411	0.0409	0.0402	0.0404
4	1.2077	1.1224	1.1176	1.1124	1.0262	0.7451	0.9485	0.0421	0.0418	0.0406	0.0412	0.0655
2	1.2884	1.1921	1.1686	1.179	1.1545	1.0269	0.7505	0.5913	0.0408	0.0405	0.0411	0.051
0	1.3445	1.2764	1.2687	1.2697	1.2749	1.238	1.1608	1.0319	0.7359	0.0484	0.0419	0.0501
AMX
n=6; MIC: 64 mg/L
	0	0.0625	0.125	0.25	0.5	1	2	4	8	16	32	64	CLV
256	1.1882	1.1056	1.0672	1.0089	0.8911	0.0431	0.042	0.0422	0.0415	0.042	0.041	0.048
128	1.2193	1.1373	1.0992	1.1114	1.022	0.0428	0.0409	0.0409	0.0407	0.0405	0.0401	0.0404
64	1.2561	1.1737	1.1596	1.1299	1.1281	0.7645	0.0404	0.0399	0.04	0.0396	0.0396	0.0394
32	1.27	1.1908	1.1831	1.1519	1.1138	1.0857	0.0408	0.0401	0.0401	0.0402	0.0396	0.0398
16	1.1833	1.1109	1.0876	1.0883	1.0642	1.079	0.9871	0.0403	0.0404	0.0402	0.0397	0.04
4	1.0455	0.9908	0.9866	0.9831	0.9898	0.8356	0.7443	0.0418	0.0403	0.0399	0.0401	0.04
2	1.1112	1.0587	1.0441	1.019	0.9775	0.9363	0.7388	0.6699	0.0399	0.0397	0.0454	0.0402
0	1.1731	1.1239	1.1111	1.1016	1.0929	1.108	1.0894	1.0005	0.658	0.0472	0.045	0.046
AMX
n=6; MIC: 128 mg/L
	0	0.0625	0.125	0.25	0.5	1	2	4	8	16	32	64	CLV
256	1.2511	1.2269	1.2181	1.1714	1.081	0.9154	0.0445	0.0445	0.0447	0.0503	0.0433	0.0431
128	1.2655	1.2361	1.2249	1.2045	1.1494	0.9501	0.0431	0.0431	0.0451	0.0423	0.0423	0.0422
64	1.2603	1.2392	1.2331	1.23	1.1794	1.1026	0.4599	0.0489	0.0443	0.044	0.0422	0.0423
32	1.2463	1.2274	1.2366	1.2264	1.2139	1.1138	1.0739	0.0856	0.0435	0.045	0.0442	0.0458
16	1.1442	1.1168	1.1115	1.1028	1.0729	1.0124	1.0683	0.8829	0.044	0.0438	0.0434	0.0449
4	1.1038	1.0754	1.0819	1.1108	1.1341	1.1001	0.9808	0.7443	0.1134	0.0429	0.0426	0.044
2	1.1597	1.1102	1.1188	1.1649	1.1541	1.1658	1.0693	0.7839	0.8136	0.0434	0.0476	0.0427
0	1.1976	1.1717	1.1792	1.1908	1.1963	1.1843	1.1232	1.0164	0.6396	0.0486	0.0514	0.0439
AMX
n=6; MIC: 256 mg/L
	0	0.0625	0.125	0.25	0.5	1	2	4	8	16	32	64	CLV
256	1.2309	1.2107	1.2033	1.1846	1.1312	1.0122	0.2824	0.0433	0.0437	0.051	0.0428	0.0429
128	1.2446	1.2244	1.2055	1.2025	1.1684	1.0417	0.8977	0.0419	0.0447	0.042	0.0424	0.0418
64	1.2522	1.2304	1.218	1.2145	1.1981	1.1129	0.9499	0.0564	0.0439	0.0445	0.0418	0.0419
32	1.2319	1.222	1.2263	1.2164	1.214	1.1565	1.0533	0.4951	0.043	0.0439	0.042	0.0422
16	1.1558	1.177	1.1441	1.1296	1.1314	1.0727	1.0901	0.976	0.0742	0.0424	0.0416	0.0421
4	1.1066	1.098	1.0955	1.1018	1.1162	1.106	1.0411	0.7095	0.6739	0.0422	0.0417	0.0427
2	1.1228	1.1063	1.1293	1.1403	1.1449	1.1529	1.0861	0.8868	0.6611	0.046	0.0418	0.0576
0	1.1718	1.1541	1.1582	1.1527	1.169	1.1661	1.1158	1.0343	0.7807	0.7829	0.0429	0.0429
AMX
D
Isolate	Phenotype	IS26	IS21	IS1	IS6	Total_IS_Count
WT1	Sensitive (WT)	1	0	1	1	3
WT2	Sensitive (WT)	1	0	1	1	3
WT3	Sensitive (WT)	1	0	1	1	3
CLV1	CLV resistant	1	1	1	1	4
CLV2	CLV resistant	0	0	1	0	1
CLV3	CLV resistant	1	0	1	0	2
E
IS Element	Phenotype	CDS	Upstream	Downstream	Both
IS26	Sensitive (UT)	0	0	0	3
IS26	CLV resistant	0	1	0	0
IS21	Sensitive (UT)	0	0	0	0
IS21	CLV resistant	0	1	0	0
IS1	Sensitive (UT)	0	0	0	3
IS1	CLV resistant	0	0	3	0
IS6	Sensitive (UT)	0	2	1	0
IS6	CLV resistant	0	0	1	0
n=2; MIC: 1 mg/L
	0	0.0625	0.125	0.25	0.5	1	2	4	8	16	32	64	CLV
256	0.0506	0.0468	0.0433	0.0426	0.0439	0.0434	0.0432	0.0433	0.0441	0.0501	0.0434	0.048
128	0.0513	0.0535	0.0452	0.0423	0.0446	0.0417	0.0422	0.0427	0.0429	0.0423	0.0422	0.0476
64	0.0429	0.0422	0.0424	0.0422	0.0421	0.0421	0.0415	0.0476	0.0419	0.0426	0.0426	0.0427
32	0.7007	0.0429	0.0426	0.0429	0.0427	0.0431	0.0423	0.0421	0.0424	0.0419	0.0425	0.042
16	0.4857	0.0427	0.0419	0.042	0.0425	0.0414	0.0429	0.0481	0.0422	0.0418	0.0426	0.042
4	0.9992	0.0443	0.0418	0.0434	0.0491	0.0438	0.0433	0.0429	0.0429	0.0426	0.0433	0.043
2	0.8093	0.4238	0.4594	0.0433	0.0426	0.0432	0.0442	0.043	0.0431	0.0419	0.0418	0.0421
0	0.8399	0.7506	0.7474	0.7326	0.7289	0.7113	0.6976	0.7304	0.7188	0.6945	0.5067	0.248
AMX

## Sheet: Supplementary figure S1
Time h post dose		AMX 500 mg/kg	CLV 125 mg/L				Time h post dose		AMX 1000 mg/kg	CLV 125 mg/L
0		0.1	0.1				0		0.1	0.1
0.5		1.6	0.99				0.5		5.05	0.84
1		3.64	2.54				1		9.22	1.21
1.6		5.25	4.3				1.6		15.07	1.78
1.8		5.94	3.67				1.8		16.7	2.2
2		6.23	3.1				2		17.35	1.74
4		3.52	1.82				4		7.97	0.71
8		1.19	0.51				8		2.01	0.1
72		0.1	0.1				72		0.1	0.1
72.5		0.96	1.91				72.5		2.73	0.38
73		2.07	3.92				73		9.25	1.24
73.6		2.37	3.84				73.6		8.38	1.67
73.8		2.08	3.8				73.8		6.92	1.36
74		0.11	2				74		7.98	1.49
76		0.1	0.42				76		0.1	0.16
80		0.1	0.1				80		0.1	0.1
Time h post dose		AMX 1000 mg/kg	CLV 125 mg/L				Time h post dose		AMX 1000 mg/kg	CLV 125 mg/L
0		0.1	0.1				0		0.1	0.1
0.5		2.57	0.62				0.5		7.23	0.99
1		5.25	1.43				1		13.22	2.1
1.6		7.82	1.71				1.6		17.73	2.36
1.8		7.95	1.76				1.8		18.71	2.43
2		9.57	1.99				2		19	2.22
4		4.72	0.81				4		9.11	1.06
8		0.97	0.1				8		1.33	0.1
72		0.1	0.1				72		0.1	0.1
72.5		1.54	0.42				72.5		4.24	0.76
73		2.28	0.74				73		5.9	1.2
73.6		3.09	0.98				73.6		7.58	1.65
73.8		2.58	1.05				73.8		6.65	1.4
74		2.14	0.96				74		5.13	1.29
76		0.1	0.16				76		0.1	0.22
80		0.1	0.1				80		0.1	0.1
Time h post dose		AMX 1000 mg/kg	CLV 125 mg/L				Time h post dose		AMX 1000 mg/kg	CLV 125 mg/L
0		0.1	0.1				0		0.1	0.1
0.5		2.34	0.8				0.5		4.68	1.02
1		7.1	2.13				1		11.25	1.83
1.6		8.1	2.09				1.6		15.68	2.25
1.8		9.19	2.14				1.8		17.05	2.15
2		8.73	2.11				2		17.78	2.05
4		5.07	0.91				4		9.82	0.94
8		2.27	0.3				8		2.05	0.15
72		0.1	0.2				72		0.1	0.1
72.5		2.26	0.85				72.5		4.25	0.67
73		4.11	1.3				73		5.55	0.98
73.6		6.61	1.68				73.6		7.6	1.53
73.8		6.76	1.76				73.8		6.43	1.31
74		6.88	1.81				74		4.91	1.25
76		1.37	1.02				76		0.12	0.27
80		0.1	0.1				80		0.1	0.1

## Sheet: Supplementary figure S2
Day 1						Day 2
	No treatment	Thiourea Treated					No treatment	Thiourea Treated
Drug Free	3300000000	4200000000				Drug Free	440000000	520000000
8 mg/L	2400	7900				8 mg/L	430000000	720000000
16 mg/L	200	380				16 mg/L	2440000	2240000
Day 3						Day 4
	No treatment	Thiourea Treated					No treatment	Thiourea Treated
Drug Free	710000000	660000000				Drug Free	650000000	570000000
32 mg/L	32000000	45000000				64 mg/L	2200000	2700000
64 mg/L	2800000	7000000				128 mg/L	54000	26000
						256 mg/L	5000	1300

## Sheet: Supplementary Figure S3
pathway_display	n_genes_in_pathway	n_genes_with_logFC	n_up	n_down	pathway_order
Galactose metabolism	37	31	6	25	1
Flagellar assembly	39	38	11	27	2
Glyoxylate and dicarboxylate metabolism	39	36	15	21	3
Oxidative phosphorylation	40	38	27	11	4
Fructose and mannose metabolism	40	35	17	18	5
Biosynthesis of nucleotide sugars	41	37	15	22	6
Glycolysis / Gluconeogenesis	44	39	21	18	7
Phosphotransferase system (PTS)	44	36	6	30	8
Amino sugar and nucleotide sugar metabolism	44	42	14	28	9
Quorum sensing	46	42	17	25	10
Biofilm formation	63	60	29	31	11
Pyrimidine metabolism	53	51	15	36	12
Nucleotide metabolism	55	53	24	29	13
Pyruvate metabolism	55	50	28	22	14
Ribosome	56	54	44	10	15
Purine metabolism	69	63	24	39	16
Antibiotic resistance	57	49	14	35	17
Carbon metabolism	105	92	59	33	18
Biosynthesis of amino acids	109	96	46	50	19
Biosynthesis of cofactors	140	136	48	88	20
Two-component system	147	139	51	88	21
ABC transporters	165	157	49	108	22
Microbial metabolism in diverse environments	229	208	83	125	23
Biosynthesis of secondary metabolites	329	300	135	165	24
Metabolic pathways	822	757	287	470	25

[truncated: 7 more sheets: Supplementary Figure S4, Supplementary Figure S5, Supplementary Figure S6, Supplementary Figure S7, Supplementary Figure 8, Gel Images, Flow Cytometry ]
